# Supplementary material for: On the optimistic performance evaluation of newly introduced bioinformatic methods
Source: Genome Biol. 2021 May 11;22:152. doi: 10.1186/s13059-021-02365-4 (PMC8111726; doi:10.1186/s13059-021-02365-4)
Supplement: Supplementary file 2 — Additional file 2 Data set (excel file). The excel data file data_set_of_extracted_data_Buchka_et_al.xlsx contains the data from our bibliographical survey. [file 13059_2021_2365_MOESM2_ESM.xlsx]

## Sheet: Sheet 1
paper	PMID	year	authors	introduced_method	nb_methods_paper	nb_methods_substudy	nb_datasets_paper	nb_datasets_substudy	dataset_names	metric	nb_metrics_substudy	method	method_in_paper_as_named	name_of_method_in_paper	rank	comment
A data-driven approach to preprocessing Illumina 450K methylation array data	PMID: 23631413	2013	Pidsley et al.	dasen	15	15	11	11	all simutaneously	special ranks	3	ILMN		raw	8.75	ranked using 3 newly introduced metrics.
A data-driven approach to preprocessing Illumina 450K methylation array data	PMID: 23631413	2013	Pidsley et al.	dasen	15	15	11	11	all simutaneously	special ranks	3	QN-B		betaqn	13.5	ranked using 3 newly introduced metrics.
A data-driven approach to preprocessing Illumina 450K methylation array data	PMID: 23631413	2013	Pidsley et al.	dasen	15	15	11	11	all simutaneously	special ranks	3	naten	y		10.5	ranked using 3 newly introduced metrics.
A data-driven approach to preprocessing Illumina 450K methylation array data	PMID: 23631413	2013	Pidsley et al.	dasen	15	15	11	11	all simutaneously	special ranks	3	nanet	y		7	ranked using 3 newly introduced metrics.
A data-driven approach to preprocessing Illumina 450K methylation array data	PMID: 23631413	2013	Pidsley et al.	dasen	15	15	11	11	all simutaneously	special ranks	3	nanes	y		8.5	ranked using 3 newly introduced metrics.
A data-driven approach to preprocessing Illumina 450K methylation array data	PMID: 23631413	2013	Pidsley et al.	dasen	15	15	11	11	all simutaneously	special ranks	3	danes	y		5	ranked using 3 newly introduced metrics.
A data-driven approach to preprocessing Illumina 450K methylation array data	PMID: 23631413	2013	Pidsley et al.	dasen	15	15	11	11	all simutaneously	special ranks	3	danet	y		3.5	ranked using 3 newly introduced metrics.
A data-driven approach to preprocessing Illumina 450K methylation array data	PMID: 23631413	2013	Pidsley et al.	dasen	15	15	11	11	all simutaneously	special ranks	3	danen	y		8.5	ranked using 3 newly introduced metrics.
A data-driven approach to preprocessing Illumina 450K methylation array data	PMID: 23631413	2013	Pidsley et al.	dasen	15	15	11	11	all simutaneously	special ranks	3	daten1	y		4	ranked using 3 newly introduced metrics.
A data-driven approach to preprocessing Illumina 450K methylation array data	PMID: 23631413	2013	Pidsley et al.	dasen	15	15	11	11	all simutaneously	special ranks	3	daten2	y		6.5	ranked using 3 newly introduced metrics.
A data-driven approach to preprocessing Illumina 450K methylation array data	PMID: 23631413	2013	Pidsley et al.	dasen	15	15	11	11	all simutaneously	special ranks	3	nasen	y		5.5	ranked using 3 newly introduced metrics.
A data-driven approach to preprocessing Illumina 450K methylation array data	PMID: 23631413	2013	Pidsley et al.	dasen	15	15	11	11	all simutaneously	special ranks	3	dasen	y		2	ranked using 3 newly introduced metrics.
A data-driven approach to preprocessing Illumina 450K methylation array data	PMID: 23631413	2013	Pidsley et al.	dasen	15	15	11	11	all simutaneously	special ranks	3	PBC		fuks	10.75	ranked using 3 newly introduced metrics.
A data-driven approach to preprocessing Illumina 450K methylation array data	PMID: 23631413	2013	Pidsley et al.	dasen	15	15	11	11	all simutaneously	special ranks	3	SQN		tost	13.5	ranked using 3 newly introduced metrics.
A data-driven approach to preprocessing Illumina 450K methylation array data	PMID: 23631413	2013	Pidsley et al.	dasen	15	15	11	11	all simutaneously	special ranks	3	SWAN	y		12.5	ranked using 3 newly introduced metrics.
Minfi: a flexible and comprehensive bioconductor package for the analysis of Infinium DNA methylation microarrays.	PMID: 24478339	2014	Aryee et al.	StratQN	5	5	2	2	liver and placenta	sd and mean of loci across technical replicates (ß-value)	1	dasen	y		1.5	average ranks of the two data sets. Type I, Type II and site (shore, shelf) stratified similar behaviour
Minfi: a flexible and comprehensive bioconductor package for the analysis of Infinium DNA methylation microarrays.	PMID: 24478339	2014	Aryee et al.	StratQN	5	5	2	2	liver and placenta	sd and mean of loci across technical replicates (ß-value)	1	StratQN	y		1.5	average ranks of the two data sets. Type I, Type II and site (shore, shelf) stratified similar behaviour
Minfi: a flexible and comprehensive bioconductor package for the analysis of Infinium DNA methylation microarrays.	PMID: 24478339	2014	Aryee et al.	StratQN	5	5	2	2	liver and placenta	sd and mean of loci across technical replicates (ß-value)	1	ILMN	y		3	average ranks of the two data sets. Type I, Type II and site (shore, shelf) stratified similar behaviour
Minfi: a flexible and comprehensive bioconductor package for the analysis of Infinium DNA methylation microarrays.	PMID: 24478339	2014	Aryee et al.	StratQN	5	5	2	2	liver and placenta	sd and mean of loci across technical replicates (ß-value)	1	SWAN	y		4	average ranks of the two data sets. Type I, Type II and site (shore, shelf) stratified similar behaviour
Minfi: a flexible and comprehensive bioconductor package for the analysis of Infinium DNA methylation microarrays.	PMID: 24478339	2014	Aryee et al.	StratQN	5	5	2	2	liver and placenta	sd and mean of loci across technical replicates (ß-value)	1	BMIQ	y		5	average ranks of the two data sets. Type I, Type II and site (shore, shelf) stratified similar behaviour
Minfi: a flexible and comprehensive bioconductor package for the analysis of Infinium DNA methylation microarrays.	PMID: 24478339	2014	Aryee et al.	StratQN	5	5	2	2	liver and placenta	sd and mean of loci across technical replicates (M-value)	1	dasen	y		1	average ranks of the two data sets. Type I, Type II and site (shore, shelf) stratified similar behaviour
Minfi: a flexible and comprehensive bioconductor package for the analysis of Infinium DNA methylation microarrays.	PMID: 24478339	2014	Aryee et al.	StratQN	5	5	2	2	liver and placenta	sd and mean of loci across technical replicates (M-value)	1	StratQN	y		2.5	average ranks of the two data sets. Type I, Type II and site (shore, shelf) stratified similar behaviour
Minfi: a flexible and comprehensive bioconductor package for the analysis of Infinium DNA methylation microarrays.	PMID: 24478339	2014	Aryee et al.	StratQN	5	5	2	2	liver and placenta	sd and mean of loci across technical replicates (M-value)	1	ILMN	y		3	average ranks of the two data sets. Type I, Type II and site (shore, shelf) stratified similar behaviour
Minfi: a flexible and comprehensive bioconductor package for the analysis of Infinium DNA methylation microarrays.	PMID: 24478339	2014	Aryee et al.	StratQN	5	5	2	2	liver and placenta	sd and mean of loci across technical replicates (M-value)	1	SWAN	y		2.5	average ranks of the two data sets. Type I, Type II and site (shore, shelf) stratified similar behaviour
Minfi: a flexible and comprehensive bioconductor package for the analysis of Infinium DNA methylation microarrays.	PMID: 24478339	2014	Aryee et al.	StratQN	5	5	2	2	liver and placenta	sd and mean of loci across technical replicates (M-value)	1	BMIQ	y		4	average ranks of the two data sets. Type I, Type II and site (shore, shelf) stratified similar behaviour
A systematic study of normalization methods for Infinium 450K methylation data using whole-genome bisulfite sequencing data	PMID: 26036609	2015	Wang et al.		9	9	1	1	all simutaneously	Correlation between WGBS and 450K data (SeqDepths vs. Corr)	1	ASMN	y		7.33
A systematic study of normalization methods for Infinium 450K methylation data using whole-genome bisulfite sequencing data	PMID: 26036609	2015	Wang et al.		9	9	1	1	all simutaneously	Correlation between WGBS and 450K data (SeqDepths vs. Corr)	1	BMIQ	y		2.5
A systematic study of normalization methods for Infinium 450K methylation data using whole-genome bisulfite sequencing data	PMID: 26036609	2015	Wang et al.		9	9	1	1	all simutaneously	Correlation between WGBS and 450K data (SeqDepths vs. Corr)	1	dasen	y		4.5
A systematic study of normalization methods for Infinium 450K methylation data using whole-genome bisulfite sequencing data	PMID: 26036609	2015	Wang et al.		9	9	1	1	all simutaneously	Correlation between WGBS and 450K data (SeqDepths vs. Corr)	1	PBC	y		1
A systematic study of normalization methods for Infinium 450K methylation data using whole-genome bisulfite sequencing data	PMID: 26036609	2015	Wang et al.		9	9	1	1	all simutaneously	Correlation between WGBS and 450K data (SeqDepths vs. Corr)	1	QN-t		QN	7.33
A systematic study of normalization methods for Infinium 450K methylation data using whole-genome bisulfite sequencing data	PMID: 26036609	2015	Wang et al.		9	9	1	1	all simutaneously	Correlation between WGBS and 450K data (SeqDepths vs. Corr)	1	QN-t+BMIQ		QN.BMIQ	2.5
A systematic study of normalization methods for Infinium 450K methylation data using whole-genome bisulfite sequencing data	PMID: 26036609	2015	Wang et al.		9	9	1	1	all simutaneously	Correlation between WGBS and 450K data (SeqDepths vs. Corr)	1	Raw	y		7.33
A systematic study of normalization methods for Infinium 450K methylation data using whole-genome bisulfite sequencing data	PMID: 26036609	2015	Wang et al.		9	9	1	1	all simutaneously	Correlation between WGBS and 450K data (SeqDepths vs. Corr)	1	SQN	y		9
A systematic study of normalization methods for Infinium 450K methylation data using whole-genome bisulfite sequencing data	PMID: 26036609	2015	Wang et al.		9	9	1	1	all simutaneously	Correlation between WGBS and 450K data (SeqDepths vs. Corr)	1	SWAN	y		4.5
A systematic study of normalization methods for Infinium 450K methylation data using whole-genome bisulfite sequencing data	PMID: 26036609	2015	Wang et al.		9	9	1	1	all simutaneously	MAD between WGBS and 450K data (SeqDepths vs. MAD)	1	ASMN	y		6.5
A systematic study of normalization methods for Infinium 450K methylation data using whole-genome bisulfite sequencing data	PMID: 26036609	2015	Wang et al.		9	9	1	1	all simutaneously	MAD between WGBS and 450K data (SeqDepths vs. MAD)	1	BMIQ	y		1.5
A systematic study of normalization methods for Infinium 450K methylation data using whole-genome bisulfite sequencing data	PMID: 26036609	2015	Wang et al.		9	9	1	1	all simutaneously	MAD between WGBS and 450K data (SeqDepths vs. MAD)	1	dasen	y		8
A systematic study of normalization methods for Infinium 450K methylation data using whole-genome bisulfite sequencing data	PMID: 26036609	2015	Wang et al.		9	9	1	1	all simutaneously	MAD between WGBS and 450K data (SeqDepths vs. MAD)	1	PBC	y		1.5
A systematic study of normalization methods for Infinium 450K methylation data using whole-genome bisulfite sequencing data	PMID: 26036609	2015	Wang et al.		9	9	1	1	all simutaneously	MAD between WGBS and 450K data (SeqDepths vs. MAD)	1	QN-t		QN	9
A systematic study of normalization methods for Infinium 450K methylation data using whole-genome bisulfite sequencing data	PMID: 26036609	2015	Wang et al.		9	9	1	1	all simutaneously	MAD between WGBS and 450K data (SeqDepths vs. MAD)	1	QN-t+BMIQ		QN.BMIQ	3
A systematic study of normalization methods for Infinium 450K methylation data using whole-genome bisulfite sequencing data	PMID: 26036609	2015	Wang et al.		9	9	1	1	all simutaneously	MAD between WGBS and 450K data (SeqDepths vs. MAD)	1	Raw	y		6.5
A systematic study of normalization methods for Infinium 450K methylation data using whole-genome bisulfite sequencing data	PMID: 26036609	2015	Wang et al.		9	9	1	1	all simutaneously	MAD between WGBS and 450K data (SeqDepths vs. MAD)	1	SQN	y		4.5
A systematic study of normalization methods for Infinium 450K methylation data using whole-genome bisulfite sequencing data	PMID: 26036609	2015	Wang et al.		9	9	1	1	all simutaneously	MAD between WGBS and 450K data (SeqDepths vs. MAD)	1	SWAN	y		4.5
A systematic study of normalization methods for Infinium 450K methylation data using whole-genome bisulfite sequencing data	PMID: 26036609	2015	Wang et al.		9	9	1	1	all simutaneously	PCC between WGBS and 450K based Differential Methylation	1	ASMN	y		8.5	ranks are average of two samples of the same data set
A systematic study of normalization methods for Infinium 450K methylation data using whole-genome bisulfite sequencing data	PMID: 26036609	2015	Wang et al.		9	9	1	1	all simutaneously	PCC between WGBS and 450K based Differential Methylation	1	BMIQ	y		3	ranks are average of two samples of the same data set
A systematic study of normalization methods for Infinium 450K methylation data using whole-genome bisulfite sequencing data	PMID: 26036609	2015	Wang et al.		9	9	1	1	all simutaneously	PCC between WGBS and 450K based Differential Methylation	1	dasen	y		4	ranks are average of two samples of the same data set
A systematic study of normalization methods for Infinium 450K methylation data using whole-genome bisulfite sequencing data	PMID: 26036609	2015	Wang et al.		9	9	1	1	all simutaneously	PCC between WGBS and 450K based Differential Methylation	1	PBC	y		3.75	ranks are average of two samples of the same data set
A systematic study of normalization methods for Infinium 450K methylation data using whole-genome bisulfite sequencing data	PMID: 26036609	2015	Wang et al.		9	9	1	1	all simutaneously	PCC between WGBS and 450K based Differential Methylation	1	QN-t		QN	4.5	ranks are average of two samples of the same data set
A systematic study of normalization methods for Infinium 450K methylation data using whole-genome bisulfite sequencing data	PMID: 26036609	2015	Wang et al.		9	9	1	1	all simutaneously	PCC between WGBS and 450K based Differential Methylation	1	QN-t+BMIQ		QN.BMIQ	2.25	ranks are average of two samples of the same data set
A systematic study of normalization methods for Infinium 450K methylation data using whole-genome bisulfite sequencing data	PMID: 26036609	2015	Wang et al.		9	9	1	1	all simutaneously	PCC between WGBS and 450K based Differential Methylation	1	Raw	y		7	ranks are average of two samples of the same data set
A systematic study of normalization methods for Infinium 450K methylation data using whole-genome bisulfite sequencing data	PMID: 26036609	2015	Wang et al.		9	9	1	1	all simutaneously	PCC between WGBS and 450K based Differential Methylation	1	SQN	y		7.75	ranks are average of two samples of the same data set
A systematic study of normalization methods for Infinium 450K methylation data using whole-genome bisulfite sequencing data	PMID: 26036609	2015	Wang et al.		9	9	1	1	all simutaneously	PCC between WGBS and 450K based Differential Methylation	1	SWAN	y		1.75	ranks are average of two samples of the same data set
A systematic study of normalization methods for Infinium 450K methylation data using whole-genome bisulfite sequencing data	PMID: 26036609	2015	Wang et al.		9	9	1	1	all simutaneously	Overlapped Top CpGs between WGBS and 450K data.	1	ASMN	y		3.665	ranks are average of two samples of the same data set. SWAN on one of two figures not detectable .
A systematic study of normalization methods for Infinium 450K methylation data using whole-genome bisulfite sequencing data	PMID: 26036609	2015	Wang et al.		9	9	1	1	all simutaneously	Overlapped Top CpGs between WGBS and 450K data.	1	BMIQ	y		4.165	ranks are average of two samples of the same data set. SWAN on one of two figures not detectable .
A systematic study of normalization methods for Infinium 450K methylation data using whole-genome bisulfite sequencing data	PMID: 26036609	2015	Wang et al.		9	9	1	1	all simutaneously	Overlapped Top CpGs between WGBS and 450K data.	1	dasen	y		5.25	ranks are average of two samples of the same data set. SWAN on one of two figures not detectable .
A systematic study of normalization methods for Infinium 450K methylation data using whole-genome bisulfite sequencing data	PMID: 26036609	2015	Wang et al.		9	9	1	1	all simutaneously	Overlapped Top CpGs between WGBS and 450K data.	1	PBC	y		1.25	ranks are average of two samples of the same data set. SWAN on one of two figures not detectable .
A systematic study of normalization methods for Infinium 450K methylation data using whole-genome bisulfite sequencing data	PMID: 26036609	2015	Wang et al.		9	9	1	1	all simutaneously	Overlapped Top CpGs between WGBS and 450K data.	1	QN-t		QN	4.75	ranks are average of two samples of the same data set. SWAN on one of two figures not detectable .
A systematic study of normalization methods for Infinium 450K methylation data using whole-genome bisulfite sequencing data	PMID: 26036609	2015	Wang et al.		9	9	1	1	all simutaneously	Overlapped Top CpGs between WGBS and 450K data.	1	QN-t+BMIQ		QN.BMIQ	3.25	ranks are average of two samples of the same data set. SWAN on one of two figures not detectable .
A systematic study of normalization methods for Infinium 450K methylation data using whole-genome bisulfite sequencing data	PMID: 26036609	2015	Wang et al.		9	9	1	1	all simutaneously	Overlapped Top CpGs between WGBS and 450K data.	1	Raw	y		6.5	ranks are average of two samples of the same data set. SWAN on one of two figures not detectable .
A systematic study of normalization methods for Infinium 450K methylation data using whole-genome bisulfite sequencing data	PMID: 26036609	2015	Wang et al.		9	9	1	1	all simutaneously	Overlapped Top CpGs between WGBS and 450K data.	1	SQN	y		6.665	ranks are average of two samples of the same data set. SWAN on one of two figures not detectable .
A systematic study of normalization methods for Infinium 450K methylation data using whole-genome bisulfite sequencing data	PMID: 26036609	2015	Wang et al.		9	9	1	1	all simutaneously	Overlapped Top CpGs between WGBS and 450K data.	1	SWAN	y		8	ranks are average of two samples of the same data set. SWAN on one of two figures not detectable .
A systematic study of normalization methods for Infinium 450K methylation data using whole-genome bisulfite sequencing data	PMID: 26036609	2015	Wang et al.		9	9	1	1	all simutaneously	PCC of technical replicates	1	ASMN	y		8
A systematic study of normalization methods for Infinium 450K methylation data using whole-genome bisulfite sequencing data	PMID: 26036609	2015	Wang et al.		9	9	1	1	all simutaneously	PCC of technical replicates	1	BMIQ	y		2.5
A systematic study of normalization methods for Infinium 450K methylation data using whole-genome bisulfite sequencing data	PMID: 26036609	2015	Wang et al.		9	9	1	1	all simutaneously	PCC of technical replicates	1	dasen	y		6.5
A systematic study of normalization methods for Infinium 450K methylation data using whole-genome bisulfite sequencing data	PMID: 26036609	2015	Wang et al.		9	9	1	1	all simutaneously	PCC of technical replicates	1	PBC	y		1
A systematic study of normalization methods for Infinium 450K methylation data using whole-genome bisulfite sequencing data	PMID: 26036609	2015	Wang et al.		9	9	1	1	all simutaneously	PCC of technical replicates	1	QN-t		QN	4
A systematic study of normalization methods for Infinium 450K methylation data using whole-genome bisulfite sequencing data	PMID: 26036609	2015	Wang et al.		9	9	1	1	all simutaneously	PCC of technical replicates	1	QN-t+BMIQ		QN.BMIQ	2.5
A systematic study of normalization methods for Infinium 450K methylation data using whole-genome bisulfite sequencing data	PMID: 26036609	2015	Wang et al.		9	9	1	1	all simutaneously	PCC of technical replicates	1	Raw	y		6.5
A systematic study of normalization methods for Infinium 450K methylation data using whole-genome bisulfite sequencing data	PMID: 26036609	2015	Wang et al.		9	9	1	1	all simutaneously	PCC of technical replicates	1	SQN	y		9
A systematic study of normalization methods for Infinium 450K methylation data using whole-genome bisulfite sequencing data	PMID: 26036609	2015	Wang et al.		9	9	1	1	all simutaneously	PCC of technical replicates	1	SWAN	y		5
A systematic study of normalization methods for Infinium 450K methylation data using whole-genome bisulfite sequencing data	PMID: 26036609	2015	Wang et al.		9	9	1	1	all simutaneously	MAD of technical replicates	1	ASMN	y		9
A systematic study of normalization methods for Infinium 450K methylation data using whole-genome bisulfite sequencing data	PMID: 26036609	2015	Wang et al.		9	9	1	1	all simutaneously	MAD of technical replicates	1	BMIQ	y		5
A systematic study of normalization methods for Infinium 450K methylation data using whole-genome bisulfite sequencing data	PMID: 26036609	2015	Wang et al.		9	9	1	1	all simutaneously	MAD of technical replicates	1	dasen	y		3.5
A systematic study of normalization methods for Infinium 450K methylation data using whole-genome bisulfite sequencing data	PMID: 26036609	2015	Wang et al.		9	9	1	1	all simutaneously	MAD of technical replicates	1	PBC	y		3.5
A systematic study of normalization methods for Infinium 450K methylation data using whole-genome bisulfite sequencing data	PMID: 26036609	2015	Wang et al.		9	9	1	1	all simutaneously	MAD of technical replicates	1	QN-t		QN	1
A systematic study of normalization methods for Infinium 450K methylation data using whole-genome bisulfite sequencing data	PMID: 26036609	2015	Wang et al.		9	9	1	1	all simutaneously	MAD of technical replicates	1	QN-t+BMIQ		QN.BMIQ	2
A systematic study of normalization methods for Infinium 450K methylation data using whole-genome bisulfite sequencing data	PMID: 26036609	2015	Wang et al.		9	9	1	1	all simutaneously	MAD of technical replicates	1	Raw	y		8
A systematic study of normalization methods for Infinium 450K methylation data using whole-genome bisulfite sequencing data	PMID: 26036609	2015	Wang et al.		9	9	1	1	all simutaneously	MAD of technical replicates	1	SQN	y		7
A systematic study of normalization methods for Infinium 450K methylation data using whole-genome bisulfite sequencing data	PMID: 26036609	2015	Wang et al.		9	9	1	1	all simutaneously	MAD of technical replicates	1	SWAN	y		6
A systematic study of normalization methods for Infinium 450K methylation data using whole-genome bisulfite sequencing data	PMID: 26036609	2015	Wang et al.		9	9	1	1	all simutaneously	ß-distribution of probe type I and II	1	Raw	y		8.5	ranking estimated by S.Buchka
A systematic study of normalization methods for Infinium 450K methylation data using whole-genome bisulfite sequencing data	PMID: 26036609	2015	Wang et al.		9	9	1	1	all simutaneously	ß-distribution of probe type I and II	1	QN-t		QN	6.5	ranking estimated by S.Buchka
A systematic study of normalization methods for Infinium 450K methylation data using whole-genome bisulfite sequencing data	PMID: 26036609	2015	Wang et al.		9	9	1	1	all simutaneously	ß-distribution of probe type I and II	1	ASMN	y		8.5	ranking estimated by S.Buchka
A systematic study of normalization methods for Infinium 450K methylation data using whole-genome bisulfite sequencing data	PMID: 26036609	2015	Wang et al.		9	9	1	1	all simutaneously	ß-distribution of probe type I and II	1	BMIQ	y		3.5	ranking estimated by S.Buchka
A systematic study of normalization methods for Infinium 450K methylation data using whole-genome bisulfite sequencing data	PMID: 26036609	2015	Wang et al.		9	9	1	1	all simutaneously	ß-distribution of probe type I and II	1	QN-t+BMIQ		QN.BMIQ	1.5	ranking estimated by S.Buchka
A systematic study of normalization methods for Infinium 450K methylation data using whole-genome bisulfite sequencing data	PMID: 26036609	2015	Wang et al.		9	9	1	1	all simutaneously	ß-distribution of probe type I and II	1	SQN	y		1.5	ranking estimated by S.Buchka
A systematic study of normalization methods for Infinium 450K methylation data using whole-genome bisulfite sequencing data	PMID: 26036609	2015	Wang et al.		9	9	1	1	all simutaneously	ß-distribution of probe type I and II	1	PBC	y		3.5	ranking estimated by S.Buchka
A systematic study of normalization methods for Infinium 450K methylation data using whole-genome bisulfite sequencing data	PMID: 26036609	2015	Wang et al.		9	9	1	1	all simutaneously	ß-distribution of probe type I and II	1	dasen	y		6.5	ranking estimated by S.Buchka
A systematic study of normalization methods for Infinium 450K methylation data using whole-genome bisulfite sequencing data	PMID: 26036609	2015	Wang et al.		9	9	1	1	all simutaneously	ß-distribution of probe type I and II	1	SWAN	y		5	ranking estimated by S.Buchka
Functional normalization of 450k methylation array data improves replication in large cancer studies	PMID: 25599564	2014	Fortin et al.	funnorm	11	8	5	1	ebv	ROC, discovery and validation data set. Latter transformed in silico (in terms of background intensity)_8_methods_examined	1	Raw	y		5.25	Not all methods of the whole paper covered in this figure
Functional normalization of 450k methylation array data improves replication in large cancer studies	PMID: 25599564	2014	Fortin et al.	funnorm	11	8	5	1	ebv	ROC, discovery and validation data set. Latter transformed in silico (in terms of background intensity)_8_methods_examined	1	StratQN		Quantile	4	Not all methods of the whole paper covered in this figure
Functional normalization of 450k methylation array data improves replication in large cancer studies	PMID: 25599564	2014	Fortin et al.	funnorm	11	8	5	1	ebv	ROC, discovery and validation data set. Latter transformed in silico (in terms of background intensity)_8_methods_examined	1	noob	y		2	Not all methods of the whole paper covered in this figure
Functional normalization of 450k methylation array data improves replication in large cancer studies	PMID: 25599564	2014	Fortin et al.	funnorm	11	8	5	1	ebv	ROC, discovery and validation data set. Latter transformed in silico (in terms of background intensity)_8_methods_examined	1	dasen	y		5.25	Not all methods of the whole paper covered in this figure
Functional normalization of 450k methylation array data improves replication in large cancer studies	PMID: 25599564	2014	Fortin et al.	funnorm	11	8	5	1	ebv	ROC, discovery and validation data set. Latter transformed in silico (in terms of background intensity)_8_methods_examined	1	SWAN	y		5.25	Not all methods of the whole paper covered in this figure
Functional normalization of 450k methylation array data improves replication in large cancer studies	PMID: 25599564	2014	Fortin et al.	funnorm	11	8	5	1	ebv	ROC, discovery and validation data set. Latter transformed in silico (in terms of background intensity)_8_methods_examined	1	BMIQ	y		5.25	Not all methods of the whole paper covered in this figure
Functional normalization of 450k methylation array data improves replication in large cancer studies	PMID: 25599564	2014	Fortin et al.	funnorm	11	8	5	1	ebv	ROC, discovery and validation data set. Latter transformed in silico (in terms of background intensity)_8_methods_examined	1	funnorm	y		3	Not all methods of the whole paper covered in this figure
Functional normalization of 450k methylation array data improves replication in large cancer studies	PMID: 25599564	2014	Fortin et al.	funnorm	11	8	5	1	ebv	ROC, discovery and validation data set. Latter transformed in silico (in terms of background intensity)_8_methods_examined	1	funnormw/noob	y		1	Not all methods of the whole paper covered in this figure
Functional normalization of 450k methylation array data improves replication in large cancer studies	PMID: 25599564	2014	Fortin et al.	funnorm	11	8	5	1	ebv	top DMPs vs. Concordance, discovery and validation data set. Latter transformed in silico (in terms of background intensity)	1	Raw	y		4.33	Not all methods of the whole paper covered in this figure
Functional normalization of 450k methylation array data improves replication in large cancer studies	PMID: 25599564	2014	Fortin et al.	funnorm	11	8	5	1	ebv	top DMPs vs. Concordance, discovery and validation data set. Latter transformed in silico (in terms of background intensity)	1	StratQN		Quantile	7.5	Not all methods of the whole paper covered in this figure
Functional normalization of 450k methylation array data improves replication in large cancer studies	PMID: 25599564	2014	Fortin et al.	funnorm	11	8	5	1	ebv	top DMPs vs. Concordance, discovery and validation data set. Latter transformed in silico (in terms of background intensity)	1	noob	y		2	Not all methods of the whole paper covered in this figure
Functional normalization of 450k methylation array data improves replication in large cancer studies	PMID: 25599564	2014	Fortin et al.	funnorm	11	8	5	1	ebv	top DMPs vs. Concordance, discovery and validation data set. Latter transformed in silico (in terms of background intensity)	1	dasen	y		7.5	Not all methods of the whole paper covered in this figure
Functional normalization of 450k methylation array data improves replication in large cancer studies	PMID: 25599564	2014	Fortin et al.	funnorm	11	8	5	1	ebv	top DMPs vs. Concordance, discovery and validation data set. Latter transformed in silico (in terms of background intensity)	1	SWAN	y		4.33	Not all methods of the whole paper covered in this figure
Functional normalization of 450k methylation array data improves replication in large cancer studies	PMID: 25599564	2014	Fortin et al.	funnorm	11	8	5	1	ebv	top DMPs vs. Concordance, discovery and validation data set. Latter transformed in silico (in terms of background intensity)	1	BMIQ	y		4.33	Not all methods of the whole paper covered in this figure
Functional normalization of 450k methylation array data improves replication in large cancer studies	PMID: 25599564	2014	Fortin et al.	funnorm	11	8	5	1	ebv	top DMPs vs. Concordance, discovery and validation data set. Latter transformed in silico (in terms of background intensity)	1	funnorm	y		3	Not all methods of the whole paper covered in this figure
Functional normalization of 450k methylation array data improves replication in large cancer studies	PMID: 25599564	2014	Fortin et al.	funnorm	11	8	5	1	ebv	top DMPs vs. Concordance, discovery and validation data set. Latter transformed in silico (in terms of background intensity)	1	funnormw/noob	y		1	Not all methods of the whole paper covered in this figure
Functional normalization of 450k methylation array data improves replication in large cancer studies	PMID: 25599564	2014	Fortin et al.	funnorm	11	8	5	1	ebv	Overlap persentage of top DMPs (in different methylation blocks (Hansen et. al)) in discovery and valiation data sets.	1	Raw	y		4	Not all methods of the whole paper covered in this figure
Functional normalization of 450k methylation array data improves replication in large cancer studies	PMID: 25599564	2014	Fortin et al.	funnorm	11	8	5	1	ebv	Overlap persentage of top DMPs (in different methylation blocks (Hansen et. al)) in discovery and valiation data sets.	1	StratQN		Quantile	7	Not all methods of the whole paper covered in this figure
Functional normalization of 450k methylation array data improves replication in large cancer studies	PMID: 25599564	2014	Fortin et al.	funnorm	11	8	5	1	ebv	Overlap persentage of top DMPs (in different methylation blocks (Hansen et. al)) in discovery and valiation data sets.	1	funnorm	y		3	Not all methods of the whole paper covered in this figure
Functional normalization of 450k methylation array data improves replication in large cancer studies	PMID: 25599564	2014	Fortin et al.	funnorm	11	8	5	1	ebv	Overlap persentage of top DMPs (in different methylation blocks (Hansen et. al)) in discovery and valiation data sets.	1	funnormw/noob	y		1	Not all methods of the whole paper covered in this figure
Functional normalization of 450k methylation array data improves replication in large cancer studies	PMID: 25599564	2014	Fortin et al.	funnorm	11	8	5	1	ebv	Overlap persentage of top DMPs (in different methylation blocks (Hansen et. al)) in discovery and valiation data sets.	1	noob	y		2	Not all methods of the whole paper covered in this figure
Functional normalization of 450k methylation array data improves replication in large cancer studies	PMID: 25599564	2014	Fortin et al.	funnorm	11	8	5	1	ebv	Overlap persentage of top DMPs (in different methylation blocks (Hansen et. al)) in discovery and valiation data sets.	1	dasen	y		8	Not all methods of the whole paper covered in this figure
Functional normalization of 450k methylation array data improves replication in large cancer studies	PMID: 25599564	2014	Fortin et al.	funnorm	11	8	5	1	ebv	Overlap persentage of top DMPs (in different methylation blocks (Hansen et. al)) in discovery and valiation data sets.	1	SWAN	y		5	Not all methods of the whole paper covered in this figure
Functional normalization of 450k methylation array data improves replication in large cancer studies	PMID: 25599564	2014	Fortin et al.	funnorm	11	8	5	1	ebv	Overlap persentage of top DMPs (in different methylation blocks (Hansen et. al)) in discovery and valiation data sets.	1	BMIQ	y		6	Not all methods of the whole paper covered in this figure
Functional normalization of 450k methylation array data improves replication in large cancer studies	PMID: 25599564	2014	Fortin et al.	funnorm	11	8	5	1	TCGA-KIRC	ROC, discovery and validation data set. Latter transformed in silico (in terms of background intensity)_8_methods_examined	1	Raw	y		7.5	Not all methods of the whole paper covered in this figure
Functional normalization of 450k methylation array data improves replication in large cancer studies	PMID: 25599564	2014	Fortin et al.	funnorm	11	8	5	1	TCGA-KIRC	ROC, discovery and validation data set. Latter transformed in silico (in terms of background intensity)_8_methods_examined	1	StratQN		Quantile	7.5	Not all methods of the whole paper covered in this figure
Functional normalization of 450k methylation array data improves replication in large cancer studies	PMID: 25599564	2014	Fortin et al.	funnorm	11	8	5	1	TCGA-KIRC	ROC, discovery and validation data set. Latter transformed in silico (in terms of background intensity)_8_methods_examined	1	noob	y		1.33	Not all methods of the whole paper covered in this figure
Functional normalization of 450k methylation array data improves replication in large cancer studies	PMID: 25599564	2014	Fortin et al.	funnorm	11	8	5	1	TCGA-KIRC	ROC, discovery and validation data set. Latter transformed in silico (in terms of background intensity)_8_methods_examined	1	dasen	y		6	Not all methods of the whole paper covered in this figure
Functional normalization of 450k methylation array data improves replication in large cancer studies	PMID: 25599564	2014	Fortin et al.	funnorm	11	8	5	1	TCGA-KIRC	ROC, discovery and validation data set. Latter transformed in silico (in terms of background intensity)_8_methods_examined	1	SWAN	y		4.5	Not all methods of the whole paper covered in this figure
Functional normalization of 450k methylation array data improves replication in large cancer studies	PMID: 25599564	2014	Fortin et al.	funnorm	11	8	5	1	TCGA-KIRC	ROC, discovery and validation data set. Latter transformed in silico (in terms of background intensity)_8_methods_examined	1	BMIQ	y		4.5	Not all methods of the whole paper covered in this figure
Functional normalization of 450k methylation array data improves replication in large cancer studies	PMID: 25599564	2014	Fortin et al.	funnorm	11	8	5	1	TCGA-KIRC	ROC, discovery and validation data set. Latter transformed in silico (in terms of background intensity)_8_methods_examined	1	funnorm	y		1.33	Not all methods of the whole paper covered in this figure
Functional normalization of 450k methylation array data improves replication in large cancer studies	PMID: 25599564	2014	Fortin et al.	funnorm	11	8	5	1	TCGA-KIRC	ROC, discovery and validation data set. Latter transformed in silico (in terms of background intensity)_8_methods_examined	1	funnormw/noob	y		1.33	Not all methods of the whole paper covered in this figure
Functional normalization of 450k methylation array data improves replication in large cancer studies	PMID: 25599564	2014	Fortin et al.	funnorm	11	8	5	1	TCGA-KIRC	top DMPs vs. Concordance, discovery (27K method) and validation data set. Latter transformed in silico (in terms of background intensity)	1	Raw	y		4.33	Not all methods of the whole paper covered in this figure
Functional normalization of 450k methylation array data improves replication in large cancer studies	PMID: 25599564	2014	Fortin et al.	funnorm	11	8	5	1	TCGA-KIRC	top DMPs vs. Concordance, discovery (27K method) and validation data set. Latter transformed in silico (in terms of background intensity)	1	StratQN		Quantile	8	Not all methods of the whole paper covered in this figure
Functional normalization of 450k methylation array data improves replication in large cancer studies	PMID: 25599564	2014	Fortin et al.	funnorm	11	8	5	1	TCGA-KIRC	top DMPs vs. Concordance, discovery (27K method) and validation data set. Latter transformed in silico (in terms of background intensity)	1	noob	y		1.33	Not all methods of the whole paper covered in this figure
Functional normalization of 450k methylation array data improves replication in large cancer studies	PMID: 25599564	2014	Fortin et al.	funnorm	11	8	5	1	TCGA-KIRC	top DMPs vs. Concordance, discovery (27K method) and validation data set. Latter transformed in silico (in terms of background intensity)	1	dasen	y		7	Not all methods of the whole paper covered in this figure
Functional normalization of 450k methylation array data improves replication in large cancer studies	PMID: 25599564	2014	Fortin et al.	funnorm	11	8	5	1	TCGA-KIRC	top DMPs vs. Concordance, discovery (27K method) and validation data set. Latter transformed in silico (in terms of background intensity)	1	SWAN	y		4.33	Not all methods of the whole paper covered in this figure
Functional normalization of 450k methylation array data improves replication in large cancer studies	PMID: 25599564	2014	Fortin et al.	funnorm	11	8	5	1	TCGA-KIRC	top DMPs vs. Concordance, discovery (27K method) and validation data set. Latter transformed in silico (in terms of background intensity)	1	BMIQ	y		4.33	Not all methods of the whole paper covered in this figure
Functional normalization of 450k methylation array data improves replication in large cancer studies	PMID: 25599564	2014	Fortin et al.	funnorm	11	8	5	1	TCGA-KIRC	top DMPs vs. Concordance, discovery (27K method) and validation data set. Latter transformed in silico (in terms of background intensity)	1	funnorm	y		1.33	Not all methods of the whole paper covered in this figure
Functional normalization of 450k methylation array data improves replication in large cancer studies	PMID: 25599564	2014	Fortin et al.	funnorm	11	8	5	1	TCGA-KIRC	top DMPs vs. Concordance, discovery (27K method) and validation data set. Latter transformed in silico (in terms of background intensity)	1	funnormw/noob	y		1.33	Not all methods of the whole paper covered in this figure
Functional normalization of 450k methylation array data improves replication in large cancer studies	PMID: 25599564	2014	Fortin et al.	funnorm	11	8	5	1	TCGA-AML	Concordance (450K and 27K method)_8_methods_examined	1	Raw	y		5	Not all methods of the whole paper covered in this figure
Functional normalization of 450k methylation array data improves replication in large cancer studies	PMID: 25599564	2014	Fortin et al.	funnorm	11	8	5	1	TCGA-AML	Concordance (450K and 27K method)_8_methods_examined	1	StratQN		Quantile	7	Not all methods of the whole paper covered in this figure
Functional normalization of 450k methylation array data improves replication in large cancer studies	PMID: 25599564	2014	Fortin et al.	funnorm	11	8	5	1	TCGA-AML	Concordance (450K and 27K method)_8_methods_examined	1	noob	y		2.5	Not all methods of the whole paper covered in this figure
Functional normalization of 450k methylation array data improves replication in large cancer studies	PMID: 25599564	2014	Fortin et al.	funnorm	11	8	5	1	TCGA-AML	Concordance (450K and 27K method)_8_methods_examined	1	dasen	y		8	Not all methods of the whole paper covered in this figure
Functional normalization of 450k methylation array data improves replication in large cancer studies	PMID: 25599564	2014	Fortin et al.	funnorm	11	8	5	1	TCGA-AML	Concordance (450K and 27K method)_8_methods_examined	1	SWAN	y		6	Not all methods of the whole paper covered in this figure
Functional normalization of 450k methylation array data improves replication in large cancer studies	PMID: 25599564	2014	Fortin et al.	funnorm	11	8	5	1	TCGA-AML	Concordance (450K and 27K method)_8_methods_examined	1	BMIQ	y		4	Not all methods of the whole paper covered in this figure
Functional normalization of 450k methylation array data improves replication in large cancer studies	PMID: 25599564	2014	Fortin et al.	funnorm	11	8	5	1	TCGA-AML	Concordance (450K and 27K method)_8_methods_examined	1	funnorm	y		2.5	Not all methods of the whole paper covered in this figure
Functional normalization of 450k methylation array data improves replication in large cancer studies	PMID: 25599564	2014	Fortin et al.	funnorm	11	8	5	1	TCGA-AML	Concordance (450K and 27K method)_8_methods_examined	1	funnormw/noob	y		1	Not all methods of the whole paper covered in this figure
Functional normalization of 450k methylation array data improves replication in large cancer studies	PMID: 25599564	2014	Fortin et al.	funnorm	11	8	5	1	TCGA-AML	ROC (450K and 27K method)	1	Raw	y		5	Not all methods of the whole paper covered in this figure
Functional normalization of 450k methylation array data improves replication in large cancer studies	PMID: 25599564	2014	Fortin et al.	funnorm	11	8	5	1	TCGA-AML	ROC (450K and 27K method)	1	StratQN		Quantile	7	Not all methods of the whole paper covered in this figure
Functional normalization of 450k methylation array data improves replication in large cancer studies	PMID: 25599564	2014	Fortin et al.	funnorm	11	8	5	1	TCGA-AML	ROC (450K and 27K method)	1	noob	y		4	Not all methods of the whole paper covered in this figure
Functional normalization of 450k methylation array data improves replication in large cancer studies	PMID: 25599564	2014	Fortin et al.	funnorm	11	8	5	1	TCGA-AML	ROC (450K and 27K method)	1	dasen	y		8	Not all methods of the whole paper covered in this figure
Functional normalization of 450k methylation array data improves replication in large cancer studies	PMID: 25599564	2014	Fortin et al.	funnorm	11	8	5	1	TCGA-AML	ROC (450K and 27K method)	1	SWAN	y		6	Not all methods of the whole paper covered in this figure
Functional normalization of 450k methylation array data improves replication in large cancer studies	PMID: 25599564	2014	Fortin et al.	funnorm	11	8	5	1	TCGA-AML	ROC (450K and 27K method)	1	BMIQ	y		1.5	Not all methods of the whole paper covered in this figure
Functional normalization of 450k methylation array data improves replication in large cancer studies	PMID: 25599564	2014	Fortin et al.	funnorm	11	8	5	1	TCGA-AML	ROC (450K and 27K method)	1	funnorm	y		1.5	Not all methods of the whole paper covered in this figure
Functional normalization of 450k methylation array data improves replication in large cancer studies	PMID: 25599564	2014	Fortin et al.	funnorm	11	8	5	1	TCGA-AML	ROC (450K and 27K method)	1	funnormw/noob	y		3	Not all methods of the whole paper covered in this figure
Functional normalization of 450k methylation array data improves replication in large cancer studies	PMID: 25599564	2014	Fortin et al.	funnorm	11	8	5	1	blood_dataset	ROC, discovery and validation data set. Latter transformed in silico (in terms of background intensity)	1	Raw	y		6.33	Not all methods of the whole paper covered in this figure
Functional normalization of 450k methylation array data improves replication in large cancer studies	PMID: 25599564	2014	Fortin et al.	funnorm	11	8	5	1	blood_dataset	ROC, discovery and validation data set. Latter transformed in silico (in terms of background intensity)	1	StratQN		Quantile	4	Not all methods of the whole paper covered in this figure
Functional normalization of 450k methylation array data improves replication in large cancer studies	PMID: 25599564	2014	Fortin et al.	funnorm	11	8	5	1	blood_dataset	ROC, discovery and validation data set. Latter transformed in silico (in terms of background intensity)	1	noob	y		6.33	Not all methods of the whole paper covered in this figure
Functional normalization of 450k methylation array data improves replication in large cancer studies	PMID: 25599564	2014	Fortin et al.	funnorm	11	8	5	1	blood_dataset	ROC, discovery and validation data set. Latter transformed in silico (in terms of background intensity)	1	dasen	y		3	Not all methods of the whole paper covered in this figure
Functional normalization of 450k methylation array data improves replication in large cancer studies	PMID: 25599564	2014	Fortin et al.	funnorm	11	8	5	1	blood_dataset	ROC, discovery and validation data set. Latter transformed in silico (in terms of background intensity)	1	SWAN	y		5	Not all methods of the whole paper covered in this figure
Functional normalization of 450k methylation array data improves replication in large cancer studies	PMID: 25599564	2014	Fortin et al.	funnorm	11	8	5	1	blood_dataset	ROC, discovery and validation data set. Latter transformed in silico (in terms of background intensity)	1	BMIQ	y		6.33	Not all methods of the whole paper covered in this figure
Functional normalization of 450k methylation array data improves replication in large cancer studies	PMID: 25599564	2014	Fortin et al.	funnorm	11	8	5	1	blood_dataset	ROC, discovery and validation data set. Latter transformed in silico (in terms of background intensity)	1	funnorm	y		1.5	Not all methods of the whole paper covered in this figure
Functional normalization of 450k methylation array data improves replication in large cancer studies	PMID: 25599564	2014	Fortin et al.	funnorm	11	8	5	1	blood_dataset	ROC, discovery and validation data set. Latter transformed in silico (in terms of background intensity)	1	funnormw/noob	y		1.5	Not all methods of the whole paper covered in this figure
Functional normalization of 450k methylation array data improves replication in large cancer studies	PMID: 25599564	2014	Fortin et al.	funnorm	11	8	5	1	sex_chromosomes	ROC, discovery and validation data set. Latter transformed in silico (in terms of background intensity)	1	Raw	y		7.5	Not all methods of the whole paper covered in this figure
Functional normalization of 450k methylation array data improves replication in large cancer studies	PMID: 25599564	2014	Fortin et al.	funnorm	11	8	5	1	sex_chromosomes	ROC, discovery and validation data set. Latter transformed in silico (in terms of background intensity)	1	StratQN		Quantile	3.5	Not all methods of the whole paper covered in this figure
Functional normalization of 450k methylation array data improves replication in large cancer studies	PMID: 25599564	2014	Fortin et al.	funnorm	11	8	5	1	sex_chromosomes	ROC, discovery and validation data set. Latter transformed in silico (in terms of background intensity)	1	noob	y		5.5	Not all methods of the whole paper covered in this figure
Functional normalization of 450k methylation array data improves replication in large cancer studies	PMID: 25599564	2014	Fortin et al.	funnorm	11	8	5	1	sex_chromosomes	ROC, discovery and validation data set. Latter transformed in silico (in terms of background intensity)	1	dasen	y		2	Not all methods of the whole paper covered in this figure
Functional normalization of 450k methylation array data improves replication in large cancer studies	PMID: 25599564	2014	Fortin et al.	funnorm	11	8	5	1	sex_chromosomes	ROC, discovery and validation data set. Latter transformed in silico (in terms of background intensity)	1	SWAN	y		7.5	Not all methods of the whole paper covered in this figure
Functional normalization of 450k methylation array data improves replication in large cancer studies	PMID: 25599564	2014	Fortin et al.	funnorm	11	8	5	1	sex_chromosomes	ROC, discovery and validation data set. Latter transformed in silico (in terms of background intensity)	1	BMIQ	y		5.5	Not all methods of the whole paper covered in this figure
Functional normalization of 450k methylation array data improves replication in large cancer studies	PMID: 25599564	2014	Fortin et al.	funnorm	11	8	5	1	sex_chromosomes	ROC, discovery and validation data set. Latter transformed in silico (in terms of background intensity)	1	funnorm	y		1	Not all methods of the whole paper covered in this figure
Functional normalization of 450k methylation array data improves replication in large cancer studies	PMID: 25599564	2014	Fortin et al.	funnorm	11	8	5	1	sex_chromosomes	ROC, discovery and validation data set. Latter transformed in silico (in terms of background intensity)	1	funnormw/noob	y		3.5	Not all methods of the whole paper covered in this figure
Functional normalization of 450k methylation array data improves replication in large cancer studies	PMID: 25599564	2014	Fortin et al.	funnorm	11	8	5	1	lymphocytes	ROC, discovery and validation data set. Latter transformed in silico (in terms of background intensity)	1	Raw	y		8	Not all methods of the whole paper covered in this figure
Functional normalization of 450k methylation array data improves replication in large cancer studies	PMID: 25599564	2014	Fortin et al.	funnorm	11	8	5	1	lymphocytes	ROC, discovery and validation data set. Latter transformed in silico (in terms of background intensity)	1	StratQN		Quantile	5	Not all methods of the whole paper covered in this figure
Functional normalization of 450k methylation array data improves replication in large cancer studies	PMID: 25599564	2014	Fortin et al.	funnorm	11	8	5	1	lymphocytes	ROC, discovery and validation data set. Latter transformed in silico (in terms of background intensity)	1	funnorm	y		4	Not all methods of the whole paper covered in this figure
Functional normalization of 450k methylation array data improves replication in large cancer studies	PMID: 25599564	2014	Fortin et al.	funnorm	11	8	5	1	lymphocytes	ROC, discovery and validation data set. Latter transformed in silico (in terms of background intensity)	1	funnormw/noob	y		1.5	Not all methods of the whole paper covered in this figure
Functional normalization of 450k methylation array data improves replication in large cancer studies	PMID: 25599564	2014	Fortin et al.	funnorm	11	8	5	1	lymphocytes	ROC, discovery and validation data set. Latter transformed in silico (in terms of background intensity)	1	noob	y		3	Not all methods of the whole paper covered in this figure
Functional normalization of 450k methylation array data improves replication in large cancer studies	PMID: 25599564	2014	Fortin et al.	funnorm	11	8	5	1	lymphocytes	ROC, discovery and validation data set. Latter transformed in silico (in terms of background intensity)	1	dasen	y		1.5	Not all methods of the whole paper covered in this figure
Functional normalization of 450k methylation array data improves replication in large cancer studies	PMID: 25599564	2014	Fortin et al.	funnorm	11	8	5	1	lymphocytes	ROC, discovery and validation data set. Latter transformed in silico (in terms of background intensity)	1	SWAN	y		7	Not all methods of the whole paper covered in this figure
Functional normalization of 450k methylation array data improves replication in large cancer studies	PMID: 25599564	2014	Fortin et al.	funnorm	11	8	5	1	lymphocytes	ROC, discovery and validation data set. Latter transformed in silico (in terms of background intensity)	1	BMIQ	y		6	Not all methods of the whole paper covered in this figure
Functional normalization of 450k methylation array data improves replication in large cancer studies	PMID: 25599564	2014	Fortin et al.	funnorm	11	4	5	1	ebv	ROC, discovery and validation data set. Latter transformed in silico (in terms of background intensity)_4_methods_examined	1	Raw	y		4	Not all methods of the whole paper covered in this figure
Functional normalization of 450k methylation array data improves replication in large cancer studies	PMID: 25599564	2014	Fortin et al.	funnorm	11	4	5	1	ebv	ROC, discovery and validation data set. Latter transformed in silico (in terms of background intensity)_4_methods_examined	1	SVA	y		3	Not all methods of the whole paper covered in this figure
Functional normalization of 450k methylation array data improves replication in large cancer studies	PMID: 25599564	2014	Fortin et al.	funnorm	11	4	5	1	ebv	ROC, discovery and validation data set. Latter transformed in silico (in terms of background intensity)_4_methods_examined	1	RUV	y		1.5	Not all methods of the whole paper covered in this figure
Functional normalization of 450k methylation array data improves replication in large cancer studies	PMID: 25599564	2014	Fortin et al.	funnorm	11	4	5	1	ebv	ROC, discovery and validation data set. Latter transformed in silico (in terms of background intensity)_4_methods_examined	1	funnormw/noob	y		1.5	Not all methods of the whole paper covered in this figure
Functional normalization of 450k methylation array data improves replication in large cancer studies	PMID: 25599564	2014	Fortin et al.	funnorm	11	5	5	1	TCGA-KIRC	ROC, discovery and validation data set. Latter transformed in silico (in terms of background intensity)_5_methods_examined	1	Raw	y		3.33	Not all methods of the whole paper covered in this figure
Functional normalization of 450k methylation array data improves replication in large cancer studies	PMID: 25599564	2014	Fortin et al.	funnorm	11	5	5	1	TCGA-KIRC	ROC, discovery and validation data set. Latter transformed in silico (in terms of background intensity)_5_methods_examined	1	Combat	y		3.33	Not all methods of the whole paper covered in this figure
Functional normalization of 450k methylation array data improves replication in large cancer studies	PMID: 25599564	2014	Fortin et al.	funnorm	11	5	5	1	TCGA-KIRC	ROC, discovery and validation data set. Latter transformed in silico (in terms of background intensity)_5_methods_examined	1	SVA	y		3.33	Not all methods of the whole paper covered in this figure
Functional normalization of 450k methylation array data improves replication in large cancer studies	PMID: 25599564	2014	Fortin et al.	funnorm	11	5	5	1	TCGA-KIRC	ROC, discovery and validation data set. Latter transformed in silico (in terms of background intensity)_5_methods_examined	1	RUV	y		1.5	Not all methods of the whole paper covered in this figure
Functional normalization of 450k methylation array data improves replication in large cancer studies	PMID: 25599564	2014	Fortin et al.	funnorm	11	5	5	1	TCGA-KIRC	ROC, discovery and validation data set. Latter transformed in silico (in terms of background intensity)_5_methods_examined	1	funnormw/noob	y		1.5	Not all methods of the whole paper covered in this figure
Functional normalization of 450k methylation array data improves replication in large cancer studies	PMID: 25599564	2014	Fortin et al.	funnorm	11	5	5	1	TCGA-KIRC	top DMPs vs. Concordance (discovery (27K method) and validation data set. Letter transformed in silico (in terms of background intensity)	1	Raw	y		4.5	Not all methods of the whole paper covered in this figure
Functional normalization of 450k methylation array data improves replication in large cancer studies	PMID: 25599564	2014	Fortin et al.	funnorm	11	5	5	1	TCGA-KIRC	top DMPs vs. Concordance (discovery (27K method) and validation data set. Letter transformed in silico (in terms of background intensity)	1	Combat	y		4.5	Not all methods of the whole paper covered in this figure
Functional normalization of 450k methylation array data improves replication in large cancer studies	PMID: 25599564	2014	Fortin et al.	funnorm	11	5	5	1	TCGA-KIRC	top DMPs vs. Concordance (discovery (27K method) and validation data set. Letter transformed in silico (in terms of background intensity)	1	SVA	y		1.33	Not all methods of the whole paper covered in this figure
Functional normalization of 450k methylation array data improves replication in large cancer studies	PMID: 25599564	2014	Fortin et al.	funnorm	11	5	5	1	TCGA-KIRC	top DMPs vs. Concordance (discovery (27K method) and validation data set. Letter transformed in silico (in terms of background intensity)	1	RUV	y		1.33	Not all methods of the whole paper covered in this figure
Functional normalization of 450k methylation array data improves replication in large cancer studies	PMID: 25599564	2014	Fortin et al.	funnorm	11	5	5	1	TCGA-KIRC	top DMPs vs. Concordance (discovery (27K method) and validation data set. Letter transformed in silico (in terms of background intensity)	1	funnormw/noob	y		1.33	Not all methods of the whole paper covered in this figure
Functional normalization of 450k methylation array data improves replication in large cancer studies	PMID: 25599564	2014	Fortin et al.	funnorm	11	4	5	1	TCGA-AML	Concordance (450K and 27K method)_4_methods_examined	1	Combat	y		2.5	Not all methods of the whole paper covered in this figure
Functional normalization of 450k methylation array data improves replication in large cancer studies	PMID: 25599564	2014	Fortin et al.	funnorm	11	4	5	1	TCGA-AML	Concordance (450K and 27K method)_4_methods_examined	1	SVA	y		4	Not all methods of the whole paper covered in this figure
Functional normalization of 450k methylation array data improves replication in large cancer studies	PMID: 25599564	2014	Fortin et al.	funnorm	11	4	5	1	TCGA-AML	Concordance (450K and 27K method)_4_methods_examined	1	RUV	y		2.5	Not all methods of the whole paper covered in this figure
Functional normalization of 450k methylation array data improves replication in large cancer studies	PMID: 25599564	2014	Fortin et al.	funnorm	11	4	5	1	TCGA-AML	Concordance (450K and 27K method)_4_methods_examined	1	funnormw/noob	y		1	Not all methods of the whole paper covered in this figure
Functional normalization of 450k methylation array data improves replication in large cancer studies	PMID: 25599564	2014	Fortin et al.	funnorm	11	4	5	1	blood_dataset	ROC (discovery and validation data set. Letter transformed in silico (in terms of background intensity)	1	Raw	y		2.5	Not all methods of the whole paper covered in this figure
Functional normalization of 450k methylation array data improves replication in large cancer studies	PMID: 25599564	2014	Fortin et al.	funnorm	11	4	5	1	blood_dataset	ROC (discovery and validation data set. Letter transformed in silico (in terms of background intensity)	1	SVA	y		4	Not all methods of the whole paper covered in this figure
Functional normalization of 450k methylation array data improves replication in large cancer studies	PMID: 25599564	2014	Fortin et al.	funnorm	11	4	5	1	blood_dataset	ROC (discovery and validation data set. Letter transformed in silico (in terms of background intensity)	1	RUV	y		2.5	Not all methods of the whole paper covered in this figure
Functional normalization of 450k methylation array data improves replication in large cancer studies	PMID: 25599564	2014	Fortin et al.	funnorm	11	4	5	1	blood_dataset	ROC (discovery and validation data set. Letter transformed in silico (in terms of background intensity)	1	funnormw/noob	y		1	Not all methods of the whole paper covered in this figure
Functional normalization of 450k methylation array data improves replication in large cancer studies	PMID: 25599564	2014	Fortin et al.	funnorm	11	8	5	1	ebv	Effect size (delta ß) of the top replicated loci.	1	Raw	y		4	Not all methods of the whole paper covered in this figure
Functional normalization of 450k methylation array data improves replication in large cancer studies	PMID: 25599564	2014	Fortin et al.	funnorm	11	8	5	1	ebv	Effect size (delta ß) of the top replicated loci.	1	StratQN		Quantile	1	Not all methods of the whole paper covered in this figure
Functional normalization of 450k methylation array data improves replication in large cancer studies	PMID: 25599564	2014	Fortin et al.	funnorm	11	8	5	1	ebv	Effect size (delta ß) of the top replicated loci.	1	funnorm	y		3	Not all methods of the whole paper covered in this figure
Functional normalization of 450k methylation array data improves replication in large cancer studies	PMID: 25599564	2014	Fortin et al.	funnorm	11	8	5	1	ebv	Effect size (delta ß) of the top replicated loci.	1	dasen	y		2	Not all methods of the whole paper covered in this figure
Functional normalization of 450k methylation array data improves replication in large cancer studies	PMID: 25599564	2014	Fortin et al.	funnorm	11	8	5	1	ebv	Effect size (delta ß) of the top replicated loci.	1	SWAN	y		5	Not all methods of the whole paper covered in this figure
Functional normalization of 450k methylation array data improves replication in large cancer studies	PMID: 25599564	2014	Fortin et al.	funnorm	11	8	5	1	ebv	Effect size (delta ß) of the top replicated loci.	1	noob	y		6.5	Not all methods of the whole paper covered in this figure
Functional normalization of 450k methylation array data improves replication in large cancer studies	PMID: 25599564	2014	Fortin et al.	funnorm	11	8	5	1	ebv	Effect size (delta ß) of the top replicated loci.	1	BMIQ	y		6.5	Not all methods of the whole paper covered in this figure
Functional normalization of 450k methylation array data improves replication in large cancer studies	PMID: 25599564	2014	Fortin et al.	funnorm	11	8	5	1	ebv	Effect size (delta ß) of the top replicated loci.	1	funnormw/noob	y		8	Not all methods of the whole paper covered in this figure
Functional normalization of 450k methylation array data improves replication in large cancer studies	PMID: 25599564	2014	Fortin et al.	funnorm	11	8	5	1	TCGA-KIRC	Effect size (delta ß) of the top replicated loci.	1	Raw	y		4	Not all methods of the whole paper covered in this figure
Functional normalization of 450k methylation array data improves replication in large cancer studies	PMID: 25599564	2014	Fortin et al.	funnorm	11	8	5	1	TCGA-KIRC	Effect size (delta ß) of the top replicated loci.	1	StratQN		Quantile	1.5	Not all methods of the whole paper covered in this figure
Functional normalization of 450k methylation array data improves replication in large cancer studies	PMID: 25599564	2014	Fortin et al.	funnorm	11	8	5	1	TCGA-KIRC	Effect size (delta ß) of the top replicated loci.	1	funnorm	y		3	Not all methods of the whole paper covered in this figure
Functional normalization of 450k methylation array data improves replication in large cancer studies	PMID: 25599564	2014	Fortin et al.	funnorm	11	8	5	1	TCGA-KIRC	Effect size (delta ß) of the top replicated loci.	1	dasen	y		1.5	Not all methods of the whole paper covered in this figure
Functional normalization of 450k methylation array data improves replication in large cancer studies	PMID: 25599564	2014	Fortin et al.	funnorm	11	8	5	1	TCGA-KIRC	Effect size (delta ß) of the top replicated loci.	1	SWAN	y		5	Not all methods of the whole paper covered in this figure
Functional normalization of 450k methylation array data improves replication in large cancer studies	PMID: 25599564	2014	Fortin et al.	funnorm	11	8	5	1	TCGA-KIRC	Effect size (delta ß) of the top replicated loci.	1	noob	y		6.5	Not all methods of the whole paper covered in this figure
Functional normalization of 450k methylation array data improves replication in large cancer studies	PMID: 25599564	2014	Fortin et al.	funnorm	11	8	5	1	TCGA-KIRC	Effect size (delta ß) of the top replicated loci.	1	BMIQ	y		8	Not all methods of the whole paper covered in this figure
Functional normalization of 450k methylation array data improves replication in large cancer studies	PMID: 25599564	2014	Fortin et al.	funnorm	11	8	5	1	TCGA-KIRC	Effect size (delta ß) of the top replicated loci.	1	funnormw/noob	y		6.5	Not all methods of the whole paper covered in this figure
Functional normalization of 450k methylation array data improves replication in large cancer studies	PMID: 25599564	2014	Fortin et al.	funnorm	11	2	5	1	TCGA-KIRC	ROC	1	Raw	y		1.8	Average over 5 figures
Functional normalization of 450k methylation array data improves replication in large cancer studies	PMID: 25599564	2014	Fortin et al.	funnorm	11	2	5	1	TCGA-KIRC	ROC	1	funnorm	y		1.2	Average over 5 figures
Comparison of pre-processing methodologies for Illumina 450k methylation array data in familial analyses	PMID: 27429663	2016	Cazaly et al.		10	3	1	1	all simutaneously	Cluster Dendogram by batch	1	ILMN		Raw	3	Not all methods of the whole paper covered in this figure
Comparison of pre-processing methodologies for Illumina 450k methylation array data in familial analyses	PMID: 27429663	2016	Cazaly et al.		10	3	1	1	all simutaneously	Cluster Dendogram by batch	1	StratQN		stratified QN	2	Not all methods of the whole paper covered in this figure
Comparison of pre-processing methodologies for Illumina 450k methylation array data in familial analyses	PMID: 27429663	2016	Cazaly et al.		10	3	1	1	all simutaneously	Cluster Dendogram by batch	1	StratQN+Combat		stratified QN ComBat-corrected	1	Not all methods of the whole paper covered in this figure
Comparison of pre-processing methodologies for Illumina 450k methylation array data in familial analyses	PMID: 27429663	2016	Cazaly et al.		10	10	1	1	all simutaneously	ß-distribution of probe type I and II	1	ILMN		Raw	10	No direct comparison. Ranks estimated by S.Buchka
Comparison of pre-processing methodologies for Illumina 450k methylation array data in familial analyses	PMID: 27429663	2016	Cazaly et al.		10	10	1	1	all simutaneously	ß-distribution of probe type I and II	1	QN-t		quantile normalization	5.33	No direct comparison. Ranks estimated by S.Buchka
Comparison of pre-processing methodologies for Illumina 450k methylation array data in familial analyses	PMID: 27429663	2016	Cazaly et al.		10	10	1	1	all simutaneously	ß-distribution of probe type I and II	1	BMIQ	y		8.5	No direct comparison. Ranks estimated by S.Buchka
Comparison of pre-processing methodologies for Illumina 450k methylation array data in familial analyses	PMID: 27429663	2016	Cazaly et al.		10	10	1	1	all simutaneously	ß-distribution of probe type I and II	1	SWAN	y		8.5	No direct comparison. Ranks estimated by S.Buchka
Comparison of pre-processing methodologies for Illumina 450k methylation array data in familial analyses	PMID: 27429663	2016	Cazaly et al.		10	10	1	1	all simutaneously	ß-distribution of probe type I and II	1	funnorm	y		4	No direct comparison. Ranks estimated by S.Buchka
Comparison of pre-processing methodologies for Illumina 450k methylation array data in familial analyses	PMID: 27429663	2016	Cazaly et al.		10	10	1	1	all simutaneously	ß-distribution of probe type I and II	1	dasen	y		3	No direct comparison. Ranks estimated by S.Buchka
Comparison of pre-processing methodologies for Illumina 450k methylation array data in familial analyses	PMID: 27429663	2016	Cazaly et al.		10	10	1	1	all simutaneously	ß-distribution of probe type I and II	1	noob	y		5.33	No direct comparison. Ranks estimated by S.Buchka
Comparison of pre-processing methodologies for Illumina 450k methylation array data in familial analyses	PMID: 27429663	2016	Cazaly et al.		10	10	1	1	all simutaneously	ß-distribution of probe type I and II	1	StratQN		stratified QN	1.5	No direct comparison. Ranks estimated by S.Buchka
Comparison of pre-processing methodologies for Illumina 450k methylation array data in familial analyses	PMID: 27429663	2016	Cazaly et al.		10	10	1	1	all simutaneously	ß-distribution of probe type I and II	1	ILMN+Combat		Raw with Combat	5.33	No direct comparison. Ranks estimated by S.Buchka
Comparison of pre-processing methodologies for Illumina 450k methylation array data in familial analyses	PMID: 27429663	2016	Cazaly et al.		10	10	1	1	all simutaneously	ß-distribution of probe type I and II	1	StratQN+Combat		stratified QN ComBat-corrected	1.5	No direct comparison. Ranks estimated by S.Buchka
Comparison of pre-processing methodologies for Illumina 450k methylation array data in familial analyses	PMID: 27429663	2016	Cazaly et al.		10	3	1	1	all simutaneously	Density Plot: imrpinted DMRs	1	ILMN		Raw	3	Not all methods of the whole paper covered in this figure
Comparison of pre-processing methodologies for Illumina 450k methylation array data in familial analyses	PMID: 27429663	2016	Cazaly et al.		10	3	1	1	all simutaneously	Density Plot: imrpinted DMRs	1	StratQN		stratified QN	2	Not all methods of the whole paper covered in this figure
Comparison of pre-processing methodologies for Illumina 450k methylation array data in familial analyses	PMID: 27429663	2016	Cazaly et al.		10	3	1	1	all simutaneously	Density Plot: imrpinted DMRs	1	StratQN+Combat		stratified QN ComBat-corrected	1	Not all methods of the whole paper covered in this figure
Comparison of pre-processing methodologies for Illumina 450k methylation array data in familial analyses	PMID: 27429663	2016	Cazaly et al.		10	3	1	1	all simutaneously	Density Plot by probe type: imrpinted DMRs	1	ILMN+Combat		Raw with Combat	3	Not all methods of the whole paper covered in this figure
Comparison of pre-processing methodologies for Illumina 450k methylation array data in familial analyses	PMID: 27429663	2016	Cazaly et al.		10	3	1	1	all simutaneously	Density Plot by probe type: imrpinted DMRs	1	StratQN		stratified QN	2	Not all methods of the whole paper covered in this figure
Comparison of pre-processing methodologies for Illumina 450k methylation array data in familial analyses	PMID: 27429663	2016	Cazaly et al.		10	3	1	1	all simutaneously	Density Plot by probe type: imrpinted DMRs	1	StratQN+Combat		stratified QN ComBat-corrected	1	Not all methods of the whole paper covered in this figure
Comparison of pre-processing methodologies for Illumina 450k methylation array data in familial analyses	PMID: 27429663	2016	Cazaly et al.		10	3	1	1	all simutaneously	Density Plot by probe type: Replicates	1	ILMN		Raw	1	Not all methods of the whole paper covered in this figure
Comparison of pre-processing methodologies for Illumina 450k methylation array data in familial analyses	PMID: 27429663	2016	Cazaly et al.		10	3	1	1	all simutaneously	Density Plot by probe type: Replicates	1	StratQN		stratified QN	2	Not all methods of the whole paper covered in this figure
Comparison of pre-processing methodologies for Illumina 450k methylation array data in familial analyses	PMID: 27429663	2016	Cazaly et al.		10	3	1	1	all simutaneously	Density Plot by probe type: Replicates	1	StratQN+Combat		stratified QN ComBat-corrected	3	Not all methods of the whole paper covered in this figure
Comparison of pre-processing methodologies for Illumina 450k methylation array data in familial analyses	PMID: 27429663	2016	Cazaly et al.		10	3	1	1	all simutaneously	multidimensional scaling plots of M values (Replicates)	1	ILMN		Raw	3	Not all methods of the whole paper covered in this figure
Comparison of pre-processing methodologies for Illumina 450k methylation array data in familial analyses	PMID: 27429663	2016	Cazaly et al.		10	3	1	1	all simutaneously	multidimensional scaling plots of M values (Replicates)	1	StratQN		stratified QN	2	Not all methods of the whole paper covered in this figure
Comparison of pre-processing methodologies for Illumina 450k methylation array data in familial analyses	PMID: 27429663	2016	Cazaly et al.		10	3	1	1	all simutaneously	multidimensional scaling plots of M values (Replicates)	1	StratQN+Combat		stratified QN ComBat-corrected	1	Not all methods of the whole paper covered in this figure
Comparison of pre-processing methodologies for Illumina 450k methylation array data in familial analyses	PMID: 27429663	2016	Cazaly et al.		10	10	1	1	all simutaneously	Multidimensional scaling plots of M values by batch	1	ILMN		Raw	8.33	No direct comparison. Ranks estimated by S.Buchka
Comparison of pre-processing methodologies for Illumina 450k methylation array data in familial analyses	PMID: 27429663	2016	Cazaly et al.		10	10	1	1	all simutaneously	Multidimensional scaling plots of M values by batch	1	QN-t		quantile normalization	1.5	No direct comparison. Ranks estimated by S.Buchka
Comparison of pre-processing methodologies for Illumina 450k methylation array data in familial analyses	PMID: 27429663	2016	Cazaly et al.		10	10	1	1	all simutaneously	Multidimensional scaling plots of M values by batch	1	BMIQ	y		8.33	No direct comparison. Ranks estimated by S.Buchka
Comparison of pre-processing methodologies for Illumina 450k methylation array data in familial analyses	PMID: 27429663	2016	Cazaly et al.		10	10	1	1	all simutaneously	Multidimensional scaling plots of M values by batch	1	SWAN	y		8.33	No direct comparison. Ranks estimated by S.Buchka
Comparison of pre-processing methodologies for Illumina 450k methylation array data in familial analyses	PMID: 27429663	2016	Cazaly et al.		10	10	1	1	all simutaneously	Multidimensional scaling plots of M values by batch	1	funnorm	y		5	No direct comparison. Ranks estimated by S.Buchka
Comparison of pre-processing methodologies for Illumina 450k methylation array data in familial analyses	PMID: 27429663	2016	Cazaly et al.		10	10	1	1	all simutaneously	Multidimensional scaling plots of M values by batch	1	dasen	y		6.5	No direct comparison. Ranks estimated by S.Buchka
Comparison of pre-processing methodologies for Illumina 450k methylation array data in familial analyses	PMID: 27429663	2016	Cazaly et al.		10	10	1	1	all simutaneously	Multidimensional scaling plots of M values by batch	1	noob	y		1.5	No direct comparison. Ranks estimated by S.Buchka
Comparison of pre-processing methodologies for Illumina 450k methylation array data in familial analyses	PMID: 27429663	2016	Cazaly et al.		10	10	1	1	all simutaneously	Multidimensional scaling plots of M values by batch	1	StratQN		stratified QN	6.5	No direct comparison. Ranks estimated by S.Buchka
Comparison of pre-processing methodologies for Illumina 450k methylation array data in familial analyses	PMID: 27429663	2016	Cazaly et al.		10	10	1	1	all simutaneously	Multidimensional scaling plots of M values by batch	1	ILMN+Combat		Raw with Combat	3.5	No direct comparison. Ranks estimated by S.Buchka
Comparison of pre-processing methodologies for Illumina 450k methylation array data in familial analyses	PMID: 27429663	2016	Cazaly et al.		10	10	1	1	all simutaneously	Multidimensional scaling plots of M values by batch	1	StratQN+Combat		stratified QN ComBat-corrected	3.5	No direct comparison. Ranks estimated by S.Buchka
Comparison of pre-processing methodologies for Illumina 450k methylation array data in familial analyses	PMID: 27429663	2016	Cazaly et al.		10	3	1	1	all simutaneously	Multidimensional scaling plots of ß values by family after PCA	1	ILMN		Raw	1.33	No direct comparison. Ranks estimated by S.Buchka
Comparison of pre-processing methodologies for Illumina 450k methylation array data in familial analyses	PMID: 27429663	2016	Cazaly et al.		10	3	1	1	all simutaneously	Multidimensional scaling plots of ß values by family after PCA	1	StratQN		stratified QN	1.33	No direct comparison. Ranks estimated by S.Buchka
Comparison of pre-processing methodologies for Illumina 450k methylation array data in familial analyses	PMID: 27429663	2016	Cazaly et al.		10	3	1	1	all simutaneously	Multidimensional scaling plots of ß values by family after PCA	1	StratQN+Combat		stratified QN ComBat-corrected	1.33	No direct comparison. Ranks estimated by S.Buchka
Comparison of pre-processing methodologies for Illumina 450k methylation array data in familial analyses	PMID: 27429663	2016	Cazaly et al.		10	10	1	1	all simutaneously	mean of Median absolute difference between technical replicate pairs of 6 pairs	1	ILMN		Raw	8
Comparison of pre-processing methodologies for Illumina 450k methylation array data in familial analyses	PMID: 27429663	2016	Cazaly et al.		10	10	1	1	all simutaneously	mean of Median absolute difference between technical replicate pairs of 6 pairs	1	QN-t		quantile normalization	6
Comparison of pre-processing methodologies for Illumina 450k methylation array data in familial analyses	PMID: 27429663	2016	Cazaly et al.		10	10	1	1	all simutaneously	mean of Median absolute difference between technical replicate pairs of 6 pairs	1	BMIQ	y		7
Comparison of pre-processing methodologies for Illumina 450k methylation array data in familial analyses	PMID: 27429663	2016	Cazaly et al.		10	10	1	1	all simutaneously	mean of Median absolute difference between technical replicate pairs of 6 pairs	1	SWAN	y		4
Comparison of pre-processing methodologies for Illumina 450k methylation array data in familial analyses	PMID: 27429663	2016	Cazaly et al.		10	10	1	1	all simutaneously	mean of Median absolute difference between technical replicate pairs of 6 pairs	1	funnorm	y		9
Comparison of pre-processing methodologies for Illumina 450k methylation array data in familial analyses	PMID: 27429663	2016	Cazaly et al.		10	10	1	1	all simutaneously	mean of Median absolute difference between technical replicate pairs of 6 pairs	1	dasen	y		10
Comparison of pre-processing methodologies for Illumina 450k methylation array data in familial analyses	PMID: 27429663	2016	Cazaly et al.		10	10	1	1	all simutaneously	mean of Median absolute difference between technical replicate pairs of 6 pairs	1	noob	y		5
Comparison of pre-processing methodologies for Illumina 450k methylation array data in familial analyses	PMID: 27429663	2016	Cazaly et al.		10	10	1	1	all simutaneously	mean of Median absolute difference between technical replicate pairs of 6 pairs	1	StratQN		stratified QN	3
Comparison of pre-processing methodologies for Illumina 450k methylation array data in familial analyses	PMID: 27429663	2016	Cazaly et al.		10	10	1	1	all simutaneously	mean of Median absolute difference between technical replicate pairs of 6 pairs	1	ILMN+Combat		Raw with Combat	2
Comparison of pre-processing methodologies for Illumina 450k methylation array data in familial analyses	PMID: 27429663	2016	Cazaly et al.		10	10	1	1	all simutaneously	mean of Median absolute difference between technical replicate pairs of 6 pairs	1	StratQN+Combat		stratified QN ComBat-corrected	1
Comparison of pre-processing methodologies for Illumina 450k methylation array data in familial analyses	PMID: 27429663	2016	Cazaly et al.		10	10	1	1	all simutaneously	SE for imprinted differentially methylated regions	1	ILMN		Raw	6.5
Comparison of pre-processing methodologies for Illumina 450k methylation array data in familial analyses	PMID: 27429663	2016	Cazaly et al.		10	10	1	1	all simutaneously	SE for imprinted differentially methylated regions	1	QN-t		quantile normalization	8.5
Comparison of pre-processing methodologies for Illumina 450k methylation array data in familial analyses	PMID: 27429663	2016	Cazaly et al.		10	10	1	1	all simutaneously	SE for imprinted differentially methylated regions	1	BMIQ	y		6.5
Comparison of pre-processing methodologies for Illumina 450k methylation array data in familial analyses	PMID: 27429663	2016	Cazaly et al.		10	10	1	1	all simutaneously	SE for imprinted differentially methylated regions	1	SWAN	y		5
Comparison of pre-processing methodologies for Illumina 450k methylation array data in familial analyses	PMID: 27429663	2016	Cazaly et al.		10	10	1	1	all simutaneously	SE for imprinted differentially methylated regions	1	funnorm	y		10
Comparison of pre-processing methodologies for Illumina 450k methylation array data in familial analyses	PMID: 27429663	2016	Cazaly et al.		10	10	1	1	all simutaneously	SE for imprinted differentially methylated regions	1	dasen	y		4
Comparison of pre-processing methodologies for Illumina 450k methylation array data in familial analyses	PMID: 27429663	2016	Cazaly et al.		10	10	1	1	all simutaneously	SE for imprinted differentially methylated regions	1	noob	y		8.5
Comparison of pre-processing methodologies for Illumina 450k methylation array data in familial analyses	PMID: 27429663	2016	Cazaly et al.		10	10	1	1	all simutaneously	SE for imprinted differentially methylated regions	1	StratQN		stratified QN	2.5
Comparison of pre-processing methodologies for Illumina 450k methylation array data in familial analyses	PMID: 27429663	2016	Cazaly et al.		10	10	1	1	all simutaneously	SE for imprinted differentially methylated regions	1	ILMN+Combat		Raw with Combat	2.5
Comparison of pre-processing methodologies for Illumina 450k methylation array data in familial analyses	PMID: 27429663	2016	Cazaly et al.		10	10	1	1	all simutaneously	SE for imprinted differentially methylated regions	1	StratQN+Combat		stratified QN ComBat-corrected	1
An evaluation of processing methods for HumanMethylation450 BeadChip data	PMID: 27334613	2016	Liu and Siegmund		13	8	4	1	PBL	mean vs. SD (Loess curve) of 6 replicates	1	Raw	y		8	Not all methods of the whole paper covered in this figure
An evaluation of processing methods for HumanMethylation450 BeadChip data	PMID: 27334613	2016	Liu and Siegmund		13	8	4	1	PBL	mean vs. SD (Loess curve) of 6 replicates	1	noob	y		7	Not all methods of the whole paper covered in this figure
An evaluation of processing methods for HumanMethylation450 BeadChip data	PMID: 27334613	2016	Liu and Siegmund		13	8	4	1	PBL	mean vs. SD (Loess curve) of 6 replicates	1	noob+BMIQ	y		4.33	Not all methods of the whole paper covered in this figure
An evaluation of processing methods for HumanMethylation450 BeadChip data	PMID: 27334613	2016	Liu and Siegmund		13	8	4	1	PBL	mean vs. SD (Loess curve) of 6 replicates	1	noob+SWAN	y		4.33	Not all methods of the whole paper covered in this figure
An evaluation of processing methods for HumanMethylation450 BeadChip data	PMID: 27334613	2016	Liu and Siegmund		13	8	4	1	PBL	mean vs. SD (Loess curve) of 6 replicates	1	dasen	y		1.33	Not all methods of the whole paper covered in this figure
An evaluation of processing methods for HumanMethylation450 BeadChip data	PMID: 27334613	2016	Liu and Siegmund		13	8	4	1	PBL	mean vs. SD (Loess curve) of 6 replicates	1	StratQN		SQN	1.33	Not all methods of the whole paper covered in this figure
An evaluation of processing methods for HumanMethylation450 BeadChip data	PMID: 27334613	2016	Liu and Siegmund		13	8	4	1	PBL	mean vs. SD (Loess curve) of 6 replicates	1	funnorm	y		1.33	Not all methods of the whole paper covered in this figure
An evaluation of processing methods for HumanMethylation450 BeadChip data	PMID: 27334613	2016	Liu and Siegmund		13	8	4	1	PBL	mean vs. SD (Loess curve) of 6 replicates	1	funnorm+BMIQ	y		4.33	Not all methods of the whole paper covered in this figure
An evaluation of processing methods for HumanMethylation450 BeadChip data	PMID: 27334613	2016	Liu and Siegmund		13	8	4	1	PBL	Absolute difference between technical replicates	1	Raw	y		8	Not all methods of the whole paper covered in this figure
An evaluation of processing methods for HumanMethylation450 BeadChip data	PMID: 27334613	2016	Liu and Siegmund		13	8	4	1	PBL	Absolute difference between technical replicates	1	noob	y		4.33	Not all methods of the whole paper covered in this figure
An evaluation of processing methods for HumanMethylation450 BeadChip data	PMID: 27334613	2016	Liu and Siegmund		13	8	4	1	PBL	Absolute difference between technical replicates	1	noob+BMIQ	y		1	Not all methods of the whole paper covered in this figure
An evaluation of processing methods for HumanMethylation450 BeadChip data	PMID: 27334613	2016	Liu and Siegmund		13	8	4	1	PBL	Absolute difference between technical replicates	1	noob+SWAN	y		3	Not all methods of the whole paper covered in this figure
An evaluation of processing methods for HumanMethylation450 BeadChip data	PMID: 27334613	2016	Liu and Siegmund		13	8	4	1	PBL	Absolute difference between technical replicates	1	dasen	y		4.33	Not all methods of the whole paper covered in this figure
An evaluation of processing methods for HumanMethylation450 BeadChip data	PMID: 27334613	2016	Liu and Siegmund		13	8	4	1	PBL	Absolute difference between technical replicates	1	StratQN		SQN	7	Not all methods of the whole paper covered in this figure
An evaluation of processing methods for HumanMethylation450 BeadChip data	PMID: 27334613	2016	Liu and Siegmund		13	8	4	1	PBL	Absolute difference between technical replicates	1	funnorm	y		4.33	Not all methods of the whole paper covered in this figure
An evaluation of processing methods for HumanMethylation450 BeadChip data	PMID: 27334613	2016	Liu and Siegmund		13	8	4	1	PBL	Absolute difference between technical replicates	1	funnorm+BMIQ	y		2	Not all methods of the whole paper covered in this figure
An evaluation of processing methods for HumanMethylation450 BeadChip data	PMID: 27334613	2016	Liu and Siegmund		13	6	4	1	LUAD (5 samples)	loess curve fit to ß values from WGBS vs. 450K	1	Raw	y		4	Not all methods of the whole paper covered in this figure
An evaluation of processing methods for HumanMethylation450 BeadChip data	PMID: 27334613	2016	Liu and Siegmund		13	6	4	1	LUAD (5 samples)	loess curve fit to ß values from WGBS vs. 450K	1	noob+BMIQ	y		2	Not all methods of the whole paper covered in this figure
An evaluation of processing methods for HumanMethylation450 BeadChip data	PMID: 27334613	2016	Liu and Siegmund		13	6	4	1	LUAD (5 samples)	loess curve fit to ß values from WGBS vs. 450K	1	noob	y		1	Not all methods of the whole paper covered in this figure
An evaluation of processing methods for HumanMethylation450 BeadChip data	PMID: 27334613	2016	Liu and Siegmund		13	6	4	1	LUAD (5 samples)	loess curve fit to ß values from WGBS vs. 450K	1	noob+SWAN	y		3	Not all methods of the whole paper covered in this figure
An evaluation of processing methods for HumanMethylation450 BeadChip data	PMID: 27334613	2016	Liu and Siegmund		13	6	4	1	LUAD (5 samples)	loess curve fit to ß values from WGBS vs. 450K	1	StratQN		SQN	6	Not all methods of the whole paper covered in this figure
An evaluation of processing methods for HumanMethylation450 BeadChip data	PMID: 27334613	2016	Liu and Siegmund		13	6	4	1	LUAD (5 samples)	loess curve fit to ß values from WGBS vs. 450K	1	dasen	y		5	Not all methods of the whole paper covered in this figure
An evaluation of processing methods for HumanMethylation450 BeadChip data	PMID: 27334613	2016	Liu and Siegmund		13	6	4	1	LUAD (5 sampless)	correlation of ß values from WGBS vs. 450K	1	Raw	y		4	Not all methods of the whole paper covered in this figure
An evaluation of processing methods for HumanMethylation450 BeadChip data	PMID: 27334613	2016	Liu and Siegmund		13	6	4	1	LUAD (5 sampless)	correlation of ß values from WGBS vs. 450K	1	noob+BMIQ	y		1	Not all methods of the whole paper covered in this figure
An evaluation of processing methods for HumanMethylation450 BeadChip data	PMID: 27334613	2016	Liu and Siegmund		13	6	4	1	LUAD (5 sampless)	correlation of ß values from WGBS vs. 450K	1	noob	y		2	Not all methods of the whole paper covered in this figure
An evaluation of processing methods for HumanMethylation450 BeadChip data	PMID: 27334613	2016	Liu and Siegmund		13	6	4	1	LUAD (5 sampless)	correlation of ß values from WGBS vs. 450K	1	noob+SWAN	y		3	Not all methods of the whole paper covered in this figure
An evaluation of processing methods for HumanMethylation450 BeadChip data	PMID: 27334613	2016	Liu and Siegmund		13	6	4	1	LUAD (5 sampless)	correlation of ß values from WGBS vs. 450K	1	StratQN		SQN	6	Not all methods of the whole paper covered in this figure
An evaluation of processing methods for HumanMethylation450 BeadChip data	PMID: 27334613	2016	Liu and Siegmund		13	6	4	1	LUAD (5 sampless)	correlation of ß values from WGBS vs. 450K	1	dasen	y		5	Not all methods of the whole paper covered in this figure
An evaluation of processing methods for HumanMethylation450 BeadChip data	PMID: 27334613	2016	Liu and Siegmund		13	7	4	1	KIRC	Overlap plot of top ranked 100000 features	1	Raw	y		7	Not all methods of the whole paper covered in this figure
An evaluation of processing methods for HumanMethylation450 BeadChip data	PMID: 27334613	2016	Liu and Siegmund		13	7	4	1	KIRC	Overlap plot of top ranked 100000 features	1	noob+SWAN	y		2.33	Not all methods of the whole paper covered in this figure
An evaluation of processing methods for HumanMethylation450 BeadChip data	PMID: 27334613	2016	Liu and Siegmund		13	7	4	1	KIRC	Overlap plot of top ranked 100000 features	1	noob+BMIQ	y		1	Not all methods of the whole paper covered in this figure
An evaluation of processing methods for HumanMethylation450 BeadChip data	PMID: 27334613	2016	Liu and Siegmund		13	7	4	1	KIRC	Overlap plot of top ranked 100000 features	1	funnorm	y		2.33	Not all methods of the whole paper covered in this figure
An evaluation of processing methods for HumanMethylation450 BeadChip data	PMID: 27334613	2016	Liu and Siegmund		13	7	4	1	KIRC	Overlap plot of top ranked 100000 features	1	funnorm+BMIQ	y		2.33	Not all methods of the whole paper covered in this figure
An evaluation of processing methods for HumanMethylation450 BeadChip data	PMID: 27334613	2016	Liu and Siegmund		13	7	4	1	KIRC	Overlap plot of top ranked 100000 features	1	StratQN		SQN	6	Not all methods of the whole paper covered in this figure
An evaluation of processing methods for HumanMethylation450 BeadChip data	PMID: 27334613	2016	Liu and Siegmund		13	7	4	1	KIRC	Overlap plot of top ranked 100000 features	1	dasen	y		5	Not all methods of the whole paper covered in this figure
An evaluation of processing methods for HumanMethylation450 BeadChip data	PMID: 27334613	2016	Liu and Siegmund		13	7	4	1	KIRC	ROC of top ranked 100000 features	1	Raw	y		6.5	Not all methods of the whole paper covered in this figure
An evaluation of processing methods for HumanMethylation450 BeadChip data	PMID: 27334613	2016	Liu and Siegmund		13	7	4	1	KIRC	ROC of top ranked 100000 features	1	noob+SWAN	y		2	Not all methods of the whole paper covered in this figure
An evaluation of processing methods for HumanMethylation450 BeadChip data	PMID: 27334613	2016	Liu and Siegmund		13	7	4	1	KIRC	ROC of top ranked 100000 features	1	noob+BMIQ	y		1	Not all methods of the whole paper covered in this figure
An evaluation of processing methods for HumanMethylation450 BeadChip data	PMID: 27334613	2016	Liu and Siegmund		13	7	4	1	KIRC	ROC of top ranked 100000 features	1	funnorm	y		4	Not all methods of the whole paper covered in this figure
An evaluation of processing methods for HumanMethylation450 BeadChip data	PMID: 27334613	2016	Liu and Siegmund		13	7	4	1	KIRC	ROC of top ranked 100000 features	1	funnorm+BMIQ	y		3	Not all methods of the whole paper covered in this figure
An evaluation of processing methods for HumanMethylation450 BeadChip data	PMID: 27334613	2016	Liu and Siegmund		13	7	4	1	KIRC	ROC of top ranked 100000 features	1	StratQN		SQN	6.5	Not all methods of the whole paper covered in this figure
An evaluation of processing methods for HumanMethylation450 BeadChip data	PMID: 27334613	2016	Liu and Siegmund		13	7	4	1	KIRC	ROC of top ranked 100000 features	1	dasen	y		5	Not all methods of the whole paper covered in this figure
An evaluation of processing methods for HumanMethylation450 BeadChip data	PMID: 27334613	2016	Liu and Siegmund		13	7	4	1	COAD	Overlap plot of top ranked 100000 features	1	Raw	y		5	Not all methods of the whole paper covered in this figure
An evaluation of processing methods for HumanMethylation450 BeadChip data	PMID: 27334613	2016	Liu and Siegmund		13	7	4	1	COAD	Overlap plot of top ranked 100000 features	1	noob+SWAN	y		1.33	Not all methods of the whole paper covered in this figure
An evaluation of processing methods for HumanMethylation450 BeadChip data	PMID: 27334613	2016	Liu and Siegmund		13	7	4	1	COAD	Overlap plot of top ranked 100000 features	1	noob+BMIQ	y		1.33	Not all methods of the whole paper covered in this figure
An evaluation of processing methods for HumanMethylation450 BeadChip data	PMID: 27334613	2016	Liu and Siegmund		13	7	4	1	COAD	Overlap plot of top ranked 100000 features	1	funnorm	y		4	Not all methods of the whole paper covered in this figure
An evaluation of processing methods for HumanMethylation450 BeadChip data	PMID: 27334613	2016	Liu and Siegmund		13	7	4	1	COAD	Overlap plot of top ranked 100000 features	1	funnorm+BMIQ	y		1.33	Not all methods of the whole paper covered in this figure
An evaluation of processing methods for HumanMethylation450 BeadChip data	PMID: 27334613	2016	Liu and Siegmund		13	7	4	1	COAD	Overlap plot of top ranked 100000 features	1	StratQN		SQN	7	Not all methods of the whole paper covered in this figure
An evaluation of processing methods for HumanMethylation450 BeadChip data	PMID: 27334613	2016	Liu and Siegmund		13	7	4	1	COAD	Overlap plot of top ranked 100000 features	1	dasen	y		6	Not all methods of the whole paper covered in this figure
An evaluation of processing methods for HumanMethylation450 BeadChip data	PMID: 27334613	2016	Liu and Siegmund		13	7	4	1	COAD	ROC of top ranked 100000 features	1	Raw	y		4	Not all methods of the whole paper covered in this figure
An evaluation of processing methods for HumanMethylation450 BeadChip data	PMID: 27334613	2016	Liu and Siegmund		13	7	4	1	COAD	ROC of top ranked 100000 features	1	noob+SWAN	y		1.33	Not all methods of the whole paper covered in this figure
An evaluation of processing methods for HumanMethylation450 BeadChip data	PMID: 27334613	2016	Liu and Siegmund		13	7	4	1	COAD	ROC of top ranked 100000 features	1	noob+BMIQ	y		1.33	Not all methods of the whole paper covered in this figure
An evaluation of processing methods for HumanMethylation450 BeadChip data	PMID: 27334613	2016	Liu and Siegmund		13	7	4	1	COAD	ROC of top ranked 100000 features	1	funnorm	y		3	Not all methods of the whole paper covered in this figure
An evaluation of processing methods for HumanMethylation450 BeadChip data	PMID: 27334613	2016	Liu and Siegmund		13	7	4	1	COAD	ROC of top ranked 100000 features	1	funnorm+BMIQ	y		1.33	Not all methods of the whole paper covered in this figure
An evaluation of processing methods for HumanMethylation450 BeadChip data	PMID: 27334613	2016	Liu and Siegmund		13	7	4	1	COAD	ROC of top ranked 100000 features	1	StratQN		SQN	7	Not all methods of the whole paper covered in this figure
An evaluation of processing methods for HumanMethylation450 BeadChip data	PMID: 27334613	2016	Liu and Siegmund		13	7	4	1	COAD	ROC of top ranked 100000 features	1	dasen	y		5	Not all methods of the whole paper covered in this figure
An evaluation of processing methods for HumanMethylation450 BeadChip data	PMID: 27334613	2016	Liu and Siegmund		13	7	4	1	LUAD	Overlap plot of top ranked 100000 features_7_methods_examined	1	Raw	y		7	Not all methods of the whole paper covered in this figure
An evaluation of processing methods for HumanMethylation450 BeadChip data	PMID: 27334613	2016	Liu and Siegmund		13	7	4	1	LUAD	Overlap plot of top ranked 100000 features_7_methods_examined	1	noob+SWAN	y		2.33	Not all methods of the whole paper covered in this figure
An evaluation of processing methods for HumanMethylation450 BeadChip data	PMID: 27334613	2016	Liu and Siegmund		13	7	4	1	LUAD	Overlap plot of top ranked 100000 features_7_methods_examined	1	noob+BMIQ	y		5.5	Not all methods of the whole paper covered in this figure
An evaluation of processing methods for HumanMethylation450 BeadChip data	PMID: 27334613	2016	Liu and Siegmund		13	7	4	1	LUAD	Overlap plot of top ranked 100000 features_7_methods_examined	1	funnorm	y		5.5	Not all methods of the whole paper covered in this figure
An evaluation of processing methods for HumanMethylation450 BeadChip data	PMID: 27334613	2016	Liu and Siegmund		13	7	4	1	LUAD	Overlap plot of top ranked 100000 features_7_methods_examined	1	funnorm+BMIQ	y		1	Not all methods of the whole paper covered in this figure
An evaluation of processing methods for HumanMethylation450 BeadChip data	PMID: 27334613	2016	Liu and Siegmund		13	7	4	1	LUAD	Overlap plot of top ranked 100000 features_7_methods_examined	1	StratQN		SQN	2.33	Not all methods of the whole paper covered in this figure
An evaluation of processing methods for HumanMethylation450 BeadChip data	PMID: 27334613	2016	Liu and Siegmund		13	7	4	1	LUAD	Overlap plot of top ranked 100000 features_7_methods_examined	1	dasen	y		2.33	Not all methods of the whole paper covered in this figure
An evaluation of processing methods for HumanMethylation450 BeadChip data	PMID: 27334613	2016	Liu and Siegmund		13	7	4	1	LUAD	ROC of top ranked 100000 features_7_methods_examined	1	Raw	y		7	Not all methods of the whole paper covered in this figure
An evaluation of processing methods for HumanMethylation450 BeadChip data	PMID: 27334613	2016	Liu and Siegmund		13	7	4	1	LUAD	ROC of top ranked 100000 features_7_methods_examined	1	noob+SWAN	y		6	Not all methods of the whole paper covered in this figure
An evaluation of processing methods for HumanMethylation450 BeadChip data	PMID: 27334613	2016	Liu and Siegmund		13	7	4	1	LUAD	ROC of top ranked 100000 features_7_methods_examined	1	noob+BMIQ	y		2	Not all methods of the whole paper covered in this figure
An evaluation of processing methods for HumanMethylation450 BeadChip data	PMID: 27334613	2016	Liu and Siegmund		13	7	4	1	LUAD	ROC of top ranked 100000 features_7_methods_examined	1	funnorm	y		3	Not all methods of the whole paper covered in this figure
An evaluation of processing methods for HumanMethylation450 BeadChip data	PMID: 27334613	2016	Liu and Siegmund		13	7	4	1	LUAD	ROC of top ranked 100000 features_7_methods_examined	1	funnorm+BMIQ	y		1	Not all methods of the whole paper covered in this figure
An evaluation of processing methods for HumanMethylation450 BeadChip data	PMID: 27334613	2016	Liu and Siegmund		13	7	4	1	LUAD	ROC of top ranked 100000 features_7_methods_examined	1	StratQN		SQN	4.5	Not all methods of the whole paper covered in this figure
An evaluation of processing methods for HumanMethylation450 BeadChip data	PMID: 27334613	2016	Liu and Siegmund		13	7	4	1	LUAD	ROC of top ranked 100000 features_7_methods_examined	1	dasen	y		4.5	Not all methods of the whole paper covered in this figure
An evaluation of processing methods for HumanMethylation450 BeadChip data	PMID: 27334613	2016	Liu and Siegmund		13	6	4	1	LUAD	Overlap plot of top ranked 100000 features_6_methods_examined	1	noob+BMIQ	y		4	Not all methods of the whole paper covered in this figure
An evaluation of processing methods for HumanMethylation450 BeadChip data	PMID: 27334613	2016	Liu and Siegmund		13	6	4	1	LUAD	Overlap plot of top ranked 100000 features_6_methods_examined	1	noob+BMIQ+RUV	y		1	Not all methods of the whole paper covered in this figure
An evaluation of processing methods for HumanMethylation450 BeadChip data	PMID: 27334613	2016	Liu and Siegmund		13	6	4	1	LUAD	Overlap plot of top ranked 100000 features_6_methods_examined	1	funnorm+BMIQ+RUV	y		2	Not all methods of the whole paper covered in this figure
An evaluation of processing methods for HumanMethylation450 BeadChip data	PMID: 27334613	2016	Liu and Siegmund		13	6	4	1	LUAD	Overlap plot of top ranked 100000 features_6_methods_examined	1	noob+BMIQ+SVA	y		3	Not all methods of the whole paper covered in this figure
An evaluation of processing methods for HumanMethylation450 BeadChip data	PMID: 27334613	2016	Liu and Siegmund		13	6	4	1	LUAD	Overlap plot of top ranked 100000 features_6_methods_examined	1	noob+BMIQ+Combat	y		5	Not all methods of the whole paper covered in this figure
An evaluation of processing methods for HumanMethylation450 BeadChip data	PMID: 27334613	2016	Liu and Siegmund		13	6	4	1	LUAD	Overlap plot of top ranked 100000 features_6_methods_examined	1	SWAN+RUV	y		6	Not all methods of the whole paper covered in this figure
An evaluation of processing methods for HumanMethylation450 BeadChip data	PMID: 27334613	2016	Liu and Siegmund		13	6	4	1	LUAD	ROC of top ranked 100000 features_6_methods_examined	1	noob+BMIQ	y		3.5	Not all methods of the whole paper covered in this figure
An evaluation of processing methods for HumanMethylation450 BeadChip data	PMID: 27334613	2016	Liu and Siegmund		13	6	4	1	LUAD	ROC of top ranked 100000 features_6_methods_examined	1	noob+BMIQ+RUV	y		1	Not all methods of the whole paper covered in this figure
An evaluation of processing methods for HumanMethylation450 BeadChip data	PMID: 27334613	2016	Liu and Siegmund		13	6	4	1	LUAD	ROC of top ranked 100000 features_6_methods_examined	1	funnorm+BMIQ+RUV	y		2	Not all methods of the whole paper covered in this figure
An evaluation of processing methods for HumanMethylation450 BeadChip data	PMID: 27334613	2016	Liu and Siegmund		13	6	4	1	LUAD	ROC of top ranked 100000 features_6_methods_examined	1	noob+BMIQ+SVA	y		3.5	Not all methods of the whole paper covered in this figure
An evaluation of processing methods for HumanMethylation450 BeadChip data	PMID: 27334613	2016	Liu and Siegmund		13	6	4	1	LUAD	ROC of top ranked 100000 features_6_methods_examined	1	noob+BMIQ+Combat	y		5	Not all methods of the whole paper covered in this figure
An evaluation of processing methods for HumanMethylation450 BeadChip data	PMID: 27334613	2016	Liu and Siegmund		13	6	4	1	LUAD	ROC of top ranked 100000 features_6_methods_examined	1	SWAN+RUV	y		6	Not all methods of the whole paper covered in this figure
An evaluation of processing methods for HumanMethylation450 BeadChip data	PMID: 27334613	2016	Liu and Siegmund		13	8	4	1	PBL	ß density plots of 6 technical replicates	1	Raw	y		8	Not all methods of the whole paper covered in this figure. No direct comparison. Ranks estimated by S.Buchka
An evaluation of processing methods for HumanMethylation450 BeadChip data	PMID: 27334613	2016	Liu and Siegmund		13	8	4	1	PBL	ß density plots of 6 technical replicates	1	noob	y		5.33	Not all methods of the whole paper covered in this figure. No direct comparison. Ranks estimated by S.Buchka
An evaluation of processing methods for HumanMethylation450 BeadChip data	PMID: 27334613	2016	Liu and Siegmund		13	8	4	1	PBL	ß density plots of 6 technical replicates	1	noob+BMIQ	y		1.5	Not all methods of the whole paper covered in this figure. No direct comparison. Ranks estimated by S.Buchka
An evaluation of processing methods for HumanMethylation450 BeadChip data	PMID: 27334613	2016	Liu and Siegmund		13	8	4	1	PBL	ß density plots of 6 technical replicates	1	noob+SWAN	y		3	Not all methods of the whole paper covered in this figure. No direct comparison. Ranks estimated by S.Buchka
An evaluation of processing methods for HumanMethylation450 BeadChip data	PMID: 27334613	2016	Liu and Siegmund		13	8	4	1	PBL	ß density plots of 6 technical replicates	1	dasen	y		5.33	Not all methods of the whole paper covered in this figure. No direct comparison. Ranks estimated by S.Buchka
An evaluation of processing methods for HumanMethylation450 BeadChip data	PMID: 27334613	2016	Liu and Siegmund		13	8	4	1	PBL	ß density plots of 6 technical replicates	1	StratQN		SQN	4	Not all methods of the whole paper covered in this figure. No direct comparison. Ranks estimated by S.Buchka
An evaluation of processing methods for HumanMethylation450 BeadChip data	PMID: 27334613	2016	Liu and Siegmund		13	8	4	1	PBL	ß density plots of 6 technical replicates	1	funnorm	y		5.33	Not all methods of the whole paper covered in this figure. No direct comparison. Ranks estimated by S.Buchka
An evaluation of processing methods for HumanMethylation450 BeadChip data	PMID: 27334613	2016	Liu and Siegmund		13	8	4	1	PBL	ß density plots of 6 technical replicates	1	funnorm+BMIQ	y		1.5	Not all methods of the whole paper covered in this figure. No direct comparison. Ranks estimated by S.Buchka
A framework for analyzing DNA methylation data from Illumina Infinium HumanMethylation450 BeadChip	PMID: 29671397	2018	Wang et al.		5	5	2	1	dataset_1	special ranks	5	SQN	y		2.5	single performances are summarized in one ranking
A framework for analyzing DNA methylation data from Illumina Infinium HumanMethylation450 BeadChip	PMID: 29671397	2018	Wang et al.		5	5	2	1	dataset_1	special ranks	5	SWAN	y		5	single performances are summarized in one ranking
A framework for analyzing DNA methylation data from Illumina Infinium HumanMethylation450 BeadChip	PMID: 29671397	2018	Wang et al.		5	5	2	1	dataset_1	special ranks	5	dasen	y		4	single performances are summarized in one ranking
A framework for analyzing DNA methylation data from Illumina Infinium HumanMethylation450 BeadChip	PMID: 29671397	2018	Wang et al.		5	5	2	1	dataset_1	special ranks	5	BMIQ	y		2.5	single performances are summarized in one ranking
A framework for analyzing DNA methylation data from Illumina Infinium HumanMethylation450 BeadChip	PMID: 29671397	2018	Wang et al.		5	5	2	1	dataset_1	special ranks	5	RCP	y		1	single performances are summarized in one ranking
Comparison of pre-processing methods for Infinium HumanMethylation450 BeadChip array	PMID: 28605401	2017	Shiah et al.		12	12	2	1	authors_ds	special ranks of ß-values	5	dasen	y		1	The special rank system has been adjusted to system of S. Buchka.
Comparison of pre-processing methods for Infinium HumanMethylation450 BeadChip array	PMID: 28605401	2017	Shiah et al.		12	12	2	1	authors_ds	special ranks of ß-values	5	noob	y		2.5	The special rank system has been adjusted to system of S. Buchka.
Comparison of pre-processing methods for Infinium HumanMethylation450 BeadChip array	PMID: 28605401	2017	Shiah et al.		12	12	2	1	authors_ds	special ranks of ß-values	5	StratQN		SQN	2.5	The special rank system has been adjusted to system of S. Buchka.
Comparison of pre-processing methods for Infinium HumanMethylation450 BeadChip array	PMID: 28605401	2017	Shiah et al.		12	12	2	1	authors_ds	special ranks of ß-values	5	SWAN	y		4.5	The special rank system has been adjusted to system of S. Buchka.
Comparison of pre-processing methods for Infinium HumanMethylation450 BeadChip array	PMID: 28605401	2017	Shiah et al.		12	12	2	1	authors_ds	special ranks of ß-values	5	noob+BMIQ	y		4.5	The special rank system has been adjusted to system of S. Buchka.
Comparison of pre-processing methods for Infinium HumanMethylation450 BeadChip array	PMID: 28605401	2017	Shiah et al.		12	12	2	1	authors_ds	special ranks of ß-values	5	ILMN		Illumina	6.25	The special rank system has been adjusted to system of S. Buchka.
Comparison of pre-processing methods for Infinium HumanMethylation450 BeadChip array	PMID: 28605401	2017	Shiah et al.		12	12	2	1	authors_ds	special ranks of ß-values	5	BMIQ	y		6.25	The special rank system has been adjusted to system of S. Buchka.
Comparison of pre-processing methods for Infinium HumanMethylation450 BeadChip array	PMID: 28605401	2017	Shiah et al.		12	12	2	1	authors_ds	special ranks of ß-values	5	funnorm	y		6.25	The special rank system has been adjusted to system of S. Buchka.
Comparison of pre-processing methods for Infinium HumanMethylation450 BeadChip array	PMID: 28605401	2017	Shiah et al.		12	12	2	1	authors_ds	special ranks of ß-values	5	PBC	y		6.25	The special rank system has been adjusted to system of S. Buchka.
Comparison of pre-processing methods for Infinium HumanMethylation450 BeadChip array	PMID: 28605401	2017	Shiah et al.		12	12	2	1	authors_ds	special ranks of ß-values	5	funnormw/noob		Noob/Funnorm	10	The special rank system has been adjusted to system of S. Buchka.
Comparison of pre-processing methods for Infinium HumanMethylation450 BeadChip array	PMID: 28605401	2017	Shiah et al.		12	12	2	1	authors_ds	special ranks of ß-values	5	Raw	y		11.5	The special rank system has been adjusted to system of S. Buchka.
Comparison of pre-processing methods for Infinium HumanMethylation450 BeadChip array	PMID: 28605401	2017	Shiah et al.		12	12	2	1	authors_ds	special ranks of ß-values	5	ASMN	y		11.5	The special rank system has been adjusted to system of S. Buchka.
Comparison of pre-processing methods for Infinium HumanMethylation450 BeadChip array	PMID: 28605401	2017	Shiah et al.		12	12	2	1	authors_ds	special ranks of M-values	5	dasen	y		1.5	The special rank system has been adjusted to system of S. Buchka.
Comparison of pre-processing methods for Infinium HumanMethylation450 BeadChip array	PMID: 28605401	2017	Shiah et al.		12	12	2	1	authors_ds	special ranks of M-values	5	noob	y		1.5	The special rank system has been adjusted to system of S. Buchka.
Comparison of pre-processing methods for Infinium HumanMethylation450 BeadChip array	PMID: 28605401	2017	Shiah et al.		12	12	2	1	authors_ds	special ranks of M-values	5	funnorm	y		3.5	The special rank system has been adjusted to system of S. Buchka.
Comparison of pre-processing methods for Infinium HumanMethylation450 BeadChip array	PMID: 28605401	2017	Shiah et al.		12	12	2	1	authors_ds	special ranks of M-values	5	SWAN	y		3.5	The special rank system has been adjusted to system of S. Buchka.
Comparison of pre-processing methods for Infinium HumanMethylation450 BeadChip array	PMID: 28605401	2017	Shiah et al.		12	12	2	1	authors_ds	special ranks of M-values	5	StratQN		SQN	5.5	The special rank system has been adjusted to system of S. Buchka.
Comparison of pre-processing methods for Infinium HumanMethylation450 BeadChip array	PMID: 28605401	2017	Shiah et al.		12	12	2	1	authors_ds	special ranks of M-values	5	BMIQ	y		5.5	The special rank system has been adjusted to system of S. Buchka.
Comparison of pre-processing methods for Infinium HumanMethylation450 BeadChip array	PMID: 28605401	2017	Shiah et al.		12	12	2	1	authors_ds	special ranks of M-values	5	ILMN		Illumina	7	The special rank system has been adjusted to system of S. Buchka.
Comparison of pre-processing methods for Infinium HumanMethylation450 BeadChip array	PMID: 28605401	2017	Shiah et al.		12	12	2	1	authors_ds	special ranks of M-values	5	funnormw/noob		Noob/Funnorm	8.5	The special rank system has been adjusted to system of S. Buchka.
Comparison of pre-processing methods for Infinium HumanMethylation450 BeadChip array	PMID: 28605401	2017	Shiah et al.		12	12	2	1	authors_ds	special ranks of M-values	5	noob+BMIQ	y		8.5	The special rank system has been adjusted to system of S. Buchka.
Comparison of pre-processing methods for Infinium HumanMethylation450 BeadChip array	PMID: 28605401	2017	Shiah et al.		12	12	2	1	authors_ds	special ranks of M-values	5	PBC	y		10.33	The special rank system has been adjusted to system of S. Buchka.
Comparison of pre-processing methods for Infinium HumanMethylation450 BeadChip array	PMID: 28605401	2017	Shiah et al.		12	12	2	1	authors_ds	special ranks of M-values	5	Raw	y		10.33	The special rank system has been adjusted to system of S. Buchka.
Comparison of pre-processing methods for Infinium HumanMethylation450 BeadChip array	PMID: 28605401	2017	Shiah et al.		12	12	2	1	authors_ds	special ranks of M-values	5	ASMN	y		10.33	The special rank system has been adjusted to system of S. Buchka.
Comparison of pre-processing methods for Infinium HumanMethylation450 BeadChip array	PMID: 28605401	2017	Shiah et al.		12	12	2	2	all simutaneously	Significant DMPs overlapping of two dataset plus significant DMPs that only show up in the paper´s cohort	1	dasen	y		1
Comparison of pre-processing methods for Infinium HumanMethylation450 BeadChip array	PMID: 28605401	2017	Shiah et al.		12	12	2	2	all simutaneously	Significant DMPs overlapping of two dataset plus significant DMPs that only show up in the paper´s cohort	1	StratQN		SQN	2
Comparison of pre-processing methods for Infinium HumanMethylation450 BeadChip array	PMID: 28605401	2017	Shiah et al.		12	12	2	2	all simutaneously	Significant DMPs overlapping of two dataset plus significant DMPs that only show up in the paper´s cohort	1	BMIQ	y		3
Comparison of pre-processing methods for Infinium HumanMethylation450 BeadChip array	PMID: 28605401	2017	Shiah et al.		12	12	2	2	all simutaneously	Significant DMPs overlapping of two dataset plus significant DMPs that only show up in the paper´s cohort	1	SWAN	y		4
Comparison of pre-processing methods for Infinium HumanMethylation450 BeadChip array	PMID: 28605401	2017	Shiah et al.		12	12	2	2	all simutaneously	Significant DMPs overlapping of two dataset plus significant DMPs that only show up in the paper´s cohort	1	funnorm	y		5
Comparison of pre-processing methods for Infinium HumanMethylation450 BeadChip array	PMID: 28605401	2017	Shiah et al.		12	12	2	2	all simutaneously	Significant DMPs overlapping of two dataset plus significant DMPs that only show up in the paper´s cohort	1	noob+BMIQ	y		6
Comparison of pre-processing methods for Infinium HumanMethylation450 BeadChip array	PMID: 28605401	2017	Shiah et al.		12	12	2	2	all simutaneously	Significant DMPs overlapping of two dataset plus significant DMPs that only show up in the paper´s cohort	1	PBC	y		7
Comparison of pre-processing methods for Infinium HumanMethylation450 BeadChip array	PMID: 28605401	2017	Shiah et al.		12	12	2	2	all simutaneously	Significant DMPs overlapping of two dataset plus significant DMPs that only show up in the paper´s cohort	1	noob	y		8
Comparison of pre-processing methods for Infinium HumanMethylation450 BeadChip array	PMID: 28605401	2017	Shiah et al.		12	12	2	2	all simutaneously	Significant DMPs overlapping of two dataset plus significant DMPs that only show up in the paper´s cohort	1	ILMN		Illumina	9
Comparison of pre-processing methods for Infinium HumanMethylation450 BeadChip array	PMID: 28605401	2017	Shiah et al.		12	12	2	2	all simutaneously	Significant DMPs overlapping of two dataset plus significant DMPs that only show up in the paper´s cohort	1	Raw	y		10
Comparison of pre-processing methods for Infinium HumanMethylation450 BeadChip array	PMID: 28605401	2017	Shiah et al.		12	12	2	2	all simutaneously	Significant DMPs overlapping of two dataset plus significant DMPs that only show up in the paper´s cohort	1	funnormw/noob		Noob/Funnorm	11
Comparison of pre-processing methods for Infinium HumanMethylation450 BeadChip array	PMID: 28605401	2017	Shiah et al.		12	12	2	2	all simutaneously	Significant DMPs overlapping of two dataset plus significant DMPs that only show up in the paper´s cohort	1	ASMN	y		12
Comparison of pre-processing methods for Infinium HumanMethylation450 BeadChip array	PMID: 28605401	2017	Shiah et al.		12	12	2	1	authors_ds	ß-distibution of probe type I and II	1	Raw	y		10	No direct comparison. Ranks estimated by S.Buchka
Comparison of pre-processing methods for Infinium HumanMethylation450 BeadChip array	PMID: 28605401	2017	Shiah et al.		12	12	2	1	authors_ds	ß-distibution of probe type I and II	1	funnormw/noob		Noob/Funnorm	7.5	No direct comparison. Ranks estimated by S.Buchka
Comparison of pre-processing methods for Infinium HumanMethylation450 BeadChip array	PMID: 28605401	2017	Shiah et al.		12	12	2	1	authors_ds	ß-distibution of probe type I and II	1	funnorm	y		4.33	No direct comparison. Ranks estimated by S.Buchka
Comparison of pre-processing methods for Infinium HumanMethylation450 BeadChip array	PMID: 28605401	2017	Shiah et al.		12	12	2	1	authors_ds	ß-distibution of probe type I and II	1	dasen	y		4.33	No direct comparison. Ranks estimated by S.Buchka
Comparison of pre-processing methods for Infinium HumanMethylation450 BeadChip array	PMID: 28605401	2017	Shiah et al.		12	12	2	1	authors_ds	ß-distibution of probe type I and II	1	BMIQ	y		2.5	No direct comparison. Ranks estimated by S.Buchka
Comparison of pre-processing methods for Infinium HumanMethylation450 BeadChip array	PMID: 28605401	2017	Shiah et al.		12	12	2	1	authors_ds	ß-distibution of probe type I and II	1	noob+BMIQ	y		1	No direct comparison. Ranks estimated by S.Buchka
Comparison of pre-processing methods for Infinium HumanMethylation450 BeadChip array	PMID: 28605401	2017	Shiah et al.		12	12	2	1	authors_ds	ß-distibution of probe type I and II	1	noob	y		4.33	No direct comparison. Ranks estimated by S.Buchka
Comparison of pre-processing methods for Infinium HumanMethylation450 BeadChip array	PMID: 28605401	2017	Shiah et al.		12	12	2	1	authors_ds	ß-distibution of probe type I and II	1	SWAN	y		7.5	No direct comparison. Ranks estimated by S.Buchka
Comparison of pre-processing methods for Infinium HumanMethylation450 BeadChip array	PMID: 28605401	2017	Shiah et al.		12	12	2	1	authors_ds	ß-distibution of probe type I and II	1	StratQN		SQN	2.5	No direct comparison. Ranks estimated by S.Buchka
Comparison of pre-processing methods for Infinium HumanMethylation450 BeadChip array	PMID: 28605401	2017	Shiah et al.		12	12	2	1	authors_ds	ß-distibution of probe type I and II	1	ILMN		Illumina	9	No direct comparison. Ranks estimated by S.Buchka
Comparison of pre-processing methods for Infinium HumanMethylation450 BeadChip array	PMID: 28605401	2017	Shiah et al.		12	12	2	1	authors_ds	ß-distibution of probe type I and II	1	PBC	y		12	No direct comparison. Ranks estimated by S.Buchka
Comparison of pre-processing methods for Infinium HumanMethylation450 BeadChip array	PMID: 28605401	2017	Shiah et al.		12	12	2	1	authors_ds	ß-distibution of probe type I and II	1	ASMN	y		11	No direct comparison. Ranks estimated by S.Buchka
Preprocessing, normalization and integration of the Illumina HumanMethylationEPIC array with minfi	PMID: 28035024	2017	Fortin et al.	ssnoob	6	6	3	2	all simutaneously	Median distance between LCLs (EPIC) and LCLs, PBMC and ENCODE (450K). Combined normalization	1	Raw	y		6	No direct comparison. Ranks estimated by S.Buchka
Preprocessing, normalization and integration of the Illumina HumanMethylationEPIC array with minfi	PMID: 28035024	2017	Fortin et al.	ssnoob	6	6	3	2	all simutaneously	Median distance between LCLs (EPIC) and LCLs, PBMC and ENCODE (450K). Combined normalization	1	ILMN		Illumina	4	No direct comparison. Ranks estimated by S.Buchka
Preprocessing, normalization and integration of the Illumina HumanMethylationEPIC array with minfi	PMID: 28035024	2017	Fortin et al.	ssnoob	6	6	3	2	all simutaneously	Median distance between LCLs (EPIC) and LCLs, PBMC and ENCODE (450K). Combined normalization	1	SWAN	y		5	No direct comparison. Ranks estimated by S.Buchka
Preprocessing, normalization and integration of the Illumina HumanMethylationEPIC array with minfi	PMID: 28035024	2017	Fortin et al.	ssnoob	6	6	3	2	all simutaneously	Median distance between LCLs (EPIC) and LCLs, PBMC and ENCODE (450K). Combined normalization	1	StratQN		Quantile	3	No direct comparison. Ranks estimated by S.Buchka
Preprocessing, normalization and integration of the Illumina HumanMethylationEPIC array with minfi	PMID: 28035024	2017	Fortin et al.	ssnoob	6	6	3	2	all simutaneously	Median distance between LCLs (EPIC) and LCLs, PBMC and ENCODE (450K). Combined normalization	1	ssnoob	y		1	No direct comparison. Ranks estimated by S.Buchka
Preprocessing, normalization and integration of the Illumina HumanMethylationEPIC array with minfi	PMID: 28035024	2017	Fortin et al.	ssnoob	6	6	3	2	all simutaneously	Median distance between LCLs (EPIC) and LCLs, PBMC and ENCODE (450K). Combined normalization	1	funnorm	y		2	No direct comparison. Ranks estimated by S.Buchka
Preprocessing, normalization and integration of the Illumina HumanMethylationEPIC array with minfi	PMID: 28035024	2017	Fortin et al.	ssnoob	6	6	3	2	all simutaneously	ROC of prediction of Median distance of LCLs (EPIC) and LCLs, PBMC and ENCODE (450K). Separate normalization	1	Raw	y		6
Preprocessing, normalization and integration of the Illumina HumanMethylationEPIC array with minfi	PMID: 28035024	2017	Fortin et al.	ssnoob	6	6	3	2	all simutaneously	ROC of prediction of Median distance of LCLs (EPIC) and LCLs, PBMC and ENCODE (450K). Separate normalization	1	ILMN		Illumina	3
Preprocessing, normalization and integration of the Illumina HumanMethylationEPIC array with minfi	PMID: 28035024	2017	Fortin et al.	ssnoob	6	6	3	2	all simutaneously	ROC of prediction of Median distance of LCLs (EPIC) and LCLs, PBMC and ENCODE (450K). Separate normalization	1	SWAN	y		4.5
Preprocessing, normalization and integration of the Illumina HumanMethylationEPIC array with minfi	PMID: 28035024	2017	Fortin et al.	ssnoob	6	6	3	2	all simutaneously	ROC of prediction of Median distance of LCLs (EPIC) and LCLs, PBMC and ENCODE (450K). Separate normalization	1	StratQN		Quantile	4.5
Preprocessing, normalization and integration of the Illumina HumanMethylationEPIC array with minfi	PMID: 28035024	2017	Fortin et al.	ssnoob	6	6	3	2	all simutaneously	ROC of prediction of Median distance of LCLs (EPIC) and LCLs, PBMC and ENCODE (450K). Separate normalization	1	ssnoob	y		1.5
Preprocessing, normalization and integration of the Illumina HumanMethylationEPIC array with minfi	PMID: 28035024	2017	Fortin et al.	ssnoob	6	6	3	2	all simutaneously	ROC of prediction of Median distance of LCLs (EPIC) and LCLs, PBMC and ENCODE (450K). Separate normalization	1	funnorm	y		1.5
Preprocessing, normalization and integration of the Illumina HumanMethylationEPIC array with minfi	PMID: 28035024	2017	Fortin et al.	ssnoob	6	6	3	2	all simutaneously	ROC of prediction of Median distance of LCLs (EPIC) and LCLs, PBMC and ENCODE (450K). Combined normalization	1	Raw	y		6
Preprocessing, normalization and integration of the Illumina HumanMethylationEPIC array with minfi	PMID: 28035024	2017	Fortin et al.	ssnoob	6	6	3	2	all simutaneously	ROC of prediction of Median distance of LCLs (EPIC) and LCLs, PBMC and ENCODE (450K). Combined normalization	1	ILMN		Illumina	4
Preprocessing, normalization and integration of the Illumina HumanMethylationEPIC array with minfi	PMID: 28035024	2017	Fortin et al.	ssnoob	6	6	3	2	all simutaneously	ROC of prediction of Median distance of LCLs (EPIC) and LCLs, PBMC and ENCODE (450K). Combined normalization	1	SWAN	y		5
Preprocessing, normalization and integration of the Illumina HumanMethylationEPIC array with minfi	PMID: 28035024	2017	Fortin et al.	ssnoob	6	6	3	2	all simutaneously	ROC of prediction of Median distance of LCLs (EPIC) and LCLs, PBMC and ENCODE (450K). Combined normalization	1	StratQN		Quantile	1.33
Preprocessing, normalization and integration of the Illumina HumanMethylationEPIC array with minfi	PMID: 28035024	2017	Fortin et al.	ssnoob	6	6	3	2	all simutaneously	ROC of prediction of Median distance of LCLs (EPIC) and LCLs, PBMC and ENCODE (450K). Combined normalization	1	ssnoob	y		1.33
Preprocessing, normalization and integration of the Illumina HumanMethylationEPIC array with minfi	PMID: 28035024	2017	Fortin et al.	ssnoob	6	6	3	2	all simutaneously	ROC of prediction of Median distance of LCLs (EPIC) and LCLs, PBMC and ENCODE (450K). Combined normalization	1	funnorm	y		1.33
Preprocessing, normalization and integration of the Illumina HumanMethylationEPIC array with minfi	PMID: 28035024	2017	Fortin et al.	ssnoob	6	6	3	2	all simutaneously	Median distance between LCLs (EPIC) and LCLs, PBMC and ENCODE (450K). Separate normalization	1	Raw	y		6	No direct comparison. Ranks estimated by S.Buchka
Preprocessing, normalization and integration of the Illumina HumanMethylationEPIC array with minfi	PMID: 28035024	2017	Fortin et al.	ssnoob	6	6	3	2	all simutaneously	Median distance between LCLs (EPIC) and LCLs, PBMC and ENCODE (450K). Separate normalization	1	ILMN		Illumina	4	No direct comparison. Ranks estimated by S.Buchka
Preprocessing, normalization and integration of the Illumina HumanMethylationEPIC array with minfi	PMID: 28035024	2017	Fortin et al.	ssnoob	6	6	3	2	all simutaneously	Median distance between LCLs (EPIC) and LCLs, PBMC and ENCODE (450K). Separate normalization	1	SWAN	y		5	No direct comparison. Ranks estimated by S.Buchka
Preprocessing, normalization and integration of the Illumina HumanMethylationEPIC array with minfi	PMID: 28035024	2017	Fortin et al.	ssnoob	6	6	3	2	all simutaneously	Median distance between LCLs (EPIC) and LCLs, PBMC and ENCODE (450K). Separate normalization	1	StratQN		Quantile	3	No direct comparison. Ranks estimated by S.Buchka
Preprocessing, normalization and integration of the Illumina HumanMethylationEPIC array with minfi	PMID: 28035024	2017	Fortin et al.	ssnoob	6	6	3	2	all simutaneously	Median distance between LCLs (EPIC) and LCLs, PBMC and ENCODE (450K). Separate normalization	1	ssnoob	y		1	No direct comparison. Ranks estimated by S.Buchka
Preprocessing, normalization and integration of the Illumina HumanMethylationEPIC array with minfi	PMID: 28035024	2017	Fortin et al.	ssnoob	6	6	3	2	all simutaneously	Median distance between LCLs (EPIC) and LCLs, PBMC and ENCODE (450K). Separate normalization	1	funnorm	y		2	No direct comparison. Ranks estimated by S.Buchka
Preprocessing, normalization and integration of the Illumina HumanMethylationEPIC array with minfi	PMID: 28035024	2017	Fortin et al.	ssnoob	6	6	3	1	ENCODE	Median distance between 450k ENCODE sample and the average EPIC array sample. Combined normalization	1	Raw	y		6
Preprocessing, normalization and integration of the Illumina HumanMethylationEPIC array with minfi	PMID: 28035024	2017	Fortin et al.	ssnoob	6	6	3	1	ENCODE	Median distance between 450k ENCODE sample and the average EPIC array sample. Combined normalization	1	ILMN		Illumina	4.5
Preprocessing, normalization and integration of the Illumina HumanMethylationEPIC array with minfi	PMID: 28035024	2017	Fortin et al.	ssnoob	6	6	3	1	ENCODE	Median distance between 450k ENCODE sample and the average EPIC array sample. Combined normalization	1	SWAN	y		4.5
Preprocessing, normalization and integration of the Illumina HumanMethylationEPIC array with minfi	PMID: 28035024	2017	Fortin et al.	ssnoob	6	6	3	1	ENCODE	Median distance between 450k ENCODE sample and the average EPIC array sample. Combined normalization	1	StratQN		Quantile	1
Preprocessing, normalization and integration of the Illumina HumanMethylationEPIC array with minfi	PMID: 28035024	2017	Fortin et al.	ssnoob	6	6	3	1	ENCODE	Median distance between 450k ENCODE sample and the average EPIC array sample. Combined normalization	1	ssnoob	y		2.5
Preprocessing, normalization and integration of the Illumina HumanMethylationEPIC array with minfi	PMID: 28035024	2017	Fortin et al.	ssnoob	6	6	3	1	ENCODE	Median distance between 450k ENCODE sample and the average EPIC array sample. Combined normalization	1	funnorm	y		2.5
Preprocessing, normalization and integration of the Illumina HumanMethylationEPIC array with minfi	PMID: 28035024	2017	Fortin et al.	ssnoob	6	6	3	1	ENCODE	Median distance between 450k ENCODE sample and the average EPIC array sample. Separate normalization	1	Raw	y		4
Preprocessing, normalization and integration of the Illumina HumanMethylationEPIC array with minfi	PMID: 28035024	2017	Fortin et al.	ssnoob	6	6	3	1	ENCODE	Median distance between 450k ENCODE sample and the average EPIC array sample. Separate normalization	1	ILMN		Illumina	3
Preprocessing, normalization and integration of the Illumina HumanMethylationEPIC array with minfi	PMID: 28035024	2017	Fortin et al.	ssnoob	6	6	3	1	ENCODE	Median distance between 450k ENCODE sample and the average EPIC array sample. Separate normalization	1	SWAN	y		5
Preprocessing, normalization and integration of the Illumina HumanMethylationEPIC array with minfi	PMID: 28035024	2017	Fortin et al.	ssnoob	6	6	3	1	ENCODE	Median distance between 450k ENCODE sample and the average EPIC array sample. Separate normalization	1	StratQN		Quantile	6
Preprocessing, normalization and integration of the Illumina HumanMethylationEPIC array with minfi	PMID: 28035024	2017	Fortin et al.	ssnoob	6	6	3	1	ENCODE	Median distance between 450k ENCODE sample and the average EPIC array sample. Separate normalization	1	ssnoob	y		2
Preprocessing, normalization and integration of the Illumina HumanMethylationEPIC array with minfi	PMID: 28035024	2017	Fortin et al.	ssnoob	6	6	3	1	ENCODE	Median distance between 450k ENCODE sample and the average EPIC array sample. Separate normalization	1	funnorm	y		1
Preprocessing, normalization and integration of the Illumina HumanMethylationEPIC array with minfi	PMID: 28035024	2017	Fortin et al.	ssnoob	6	6	3	1	technical replicates	Probe variance	1	Raw	y		5.25	Average of probe I and II figures
Preprocessing, normalization and integration of the Illumina HumanMethylationEPIC array with minfi	PMID: 28035024	2017	Fortin et al.	ssnoob	6	6	3	1	technical replicates	Probe variance	1	ILMN		Illumina	4.75	Average of probe I and II figures
Preprocessing, normalization and integration of the Illumina HumanMethylationEPIC array with minfi	PMID: 28035024	2017	Fortin et al.	ssnoob	6	6	3	1	technical replicates	Probe variance	1	SWAN	y		5	Average of probe I and II figures
Preprocessing, normalization and integration of the Illumina HumanMethylationEPIC array with minfi	PMID: 28035024	2017	Fortin et al.	ssnoob	6	6	3	1	technical replicates	Probe variance	1	StratQN		Quantile	3	Average of probe I and II figures
Preprocessing, normalization and integration of the Illumina HumanMethylationEPIC array with minfi	PMID: 28035024	2017	Fortin et al.	ssnoob	6	6	3	1	technical replicates	Probe variance	1	ssnoob	y		1.75	Average of probe I and II figures
Preprocessing, normalization and integration of the Illumina HumanMethylationEPIC array with minfi	PMID: 28035024	2017	Fortin et al.	ssnoob	6	6	3	1	technical replicates	Probe variance	1	funnorm	y		1.75	Average of probe I and II figures
Rcp: a novel probe design bias correction method for illumina methylation beadchip	PMID: 27153672	2016	Niu et al.	RCP	5	4	4	1	duplicated samples	mean-centered correlation coefficient	1	Raw	y		1.165	Average of probe I and II figures
Rcp: a novel probe design bias correction method for illumina methylation beadchip	PMID: 27153672	2016	Niu et al.	RCP	5	4	4	1	duplicated samples	mean-centered correlation coefficient	1	BMIQ	y		1.665	Average of probe I and II figures
Rcp: a novel probe design bias correction method for illumina methylation beadchip	PMID: 27153672	2016	Niu et al.	RCP	5	4	4	1	duplicated samples	mean-centered correlation coefficient	1	SWAN	y		3.5	Average of probe I and II figures
Rcp: a novel probe design bias correction method for illumina methylation beadchip	PMID: 27153672	2016	Niu et al.	RCP	5	4	4	1	duplicated samples	mean-centered correlation coefficient	1	RCP	y		2.665	Average of probe I and II figures
Rcp: a novel probe design bias correction method for illumina methylation beadchip	PMID: 27153672	2016	Niu et al.	RCP	5	4	4	1	duplicated samples	average absolute methylation difference	1	Raw	y		1.165	Average of probe I and II figures
Rcp: a novel probe design bias correction method for illumina methylation beadchip	PMID: 27153672	2016	Niu et al.	RCP	5	4	4	1	duplicated samples	average absolute methylation difference	1	BMIQ	y		1.665	Average of probe I and II figures
Rcp: a novel probe design bias correction method for illumina methylation beadchip	PMID: 27153672	2016	Niu et al.	RCP	5	4	4	1	duplicated samples	average absolute methylation difference	1	SWAN	y		3.5	Average of probe I and II figures
Rcp: a novel probe design bias correction method for illumina methylation beadchip	PMID: 27153672	2016	Niu et al.	RCP	5	4	4	1	duplicated samples	average absolute methylation difference	1	RCP	y		2.665	Average of probe I and II figures
Rcp: a novel probe design bias correction method for illumina methylation beadchip	PMID: 27153672	2016	Niu et al.	RCP	5	3	4	1	triplicated samples	SD of ß-values	1	Raw	y		3	Average of probe I and II figures
Rcp: a novel probe design bias correction method for illumina methylation beadchip	PMID: 27153672	2016	Niu et al.	RCP	5	3	4	1	triplicated samples	SD of ß-values	1	BMIQ	y		2	Average of probe I and II figures
Rcp: a novel probe design bias correction method for illumina methylation beadchip	PMID: 27153672	2016	Niu et al.	RCP	5	3	4	1	triplicated samples	SD of ß-values	1	RCP	y		1	Average of probe I and II figures
Rcp: a novel probe design bias correction method for illumina methylation beadchip	PMID: 27153672	2016	Niu et al.	RCP	5	5	4	2	dataset_4_5	True positive DMPs	2	Raw	y		3	Ranking based on True Positive DMRs
Rcp: a novel probe design bias correction method for illumina methylation beadchip	PMID: 27153672	2016	Niu et al.	RCP	5	5	4	2	dataset_4_5	True positive DMPs	2	SWAN	y		5	Ranking based on True Positive DMRs
Rcp: a novel probe design bias correction method for illumina methylation beadchip	PMID: 27153672	2016	Niu et al.	RCP	5	5	4	2	dataset_4_5	True positive DMPs	2	PBC	y		4	Ranking based on True Positive DMRs
Rcp: a novel probe design bias correction method for illumina methylation beadchip	PMID: 27153672	2016	Niu et al.	RCP	5	5	4	2	dataset_4_5	True positive DMPs	2	BMIQ	y		2	Ranking based on True Positive DMRs
Rcp: a novel probe design bias correction method for illumina methylation beadchip	PMID: 27153672	2016	Niu et al.	RCP	5	5	4	2	dataset_4_5	True positive DMPs	2	RCP	y		1	Ranking based on True Positive DMRs
A coherent approach for analysis of the Illumina HumanMethylation450 BeadChip improves data quality and performance in epigenome-wide association studies	PMID: 25853392	2015	Lehne et al.	QN-I6	11	11	1	1	all simutaneously	Mean correlation per sample	1	StratQN		Subset QN	8
A coherent approach for analysis of the Illumina HumanMethylation450 BeadChip improves data quality and performance in epigenome-wide association studies	PMID: 25853392	2015	Lehne et al.	QN-I6	11	11	1	1	all simutaneously	Mean correlation per sample	1	Raw	y		11
A coherent approach for analysis of the Illumina HumanMethylation450 BeadChip improves data quality and performance in epigenome-wide association studies	PMID: 25853392	2015	Lehne et al.	QN-I6	11	11	1	1	all simutaneously	Mean correlation per sample	1	BMIQ	y		9.5
A coherent approach for analysis of the Illumina HumanMethylation450 BeadChip improves data quality and performance in epigenome-wide association studies	PMID: 25853392	2015	Lehne et al.	QN-I6	11	11	1	1	all simutaneously	Mean correlation per sample	1	PBC	y		9.5
A coherent approach for analysis of the Illumina HumanMethylation450 BeadChip improves data quality and performance in epigenome-wide association studies	PMID: 25853392	2015	Lehne et al.	QN-I6	11	11	1	1	all simutaneously	Mean correlation per sample	1	ILMN		Illumina	7
A coherent approach for analysis of the Illumina HumanMethylation450 BeadChip improves data quality and performance in epigenome-wide association studies	PMID: 25853392	2015	Lehne et al.	QN-I6	11	11	1	1	all simutaneously	Mean correlation per sample	1	funnorm		FN	6
A coherent approach for analysis of the Illumina HumanMethylation450 BeadChip improves data quality and performance in epigenome-wide association studies	PMID: 25853392	2015	Lehne et al.	QN-I6	11	11	1	1	all simutaneously	Mean correlation per sample	1	SWAN	y		5
A coherent approach for analysis of the Illumina HumanMethylation450 BeadChip improves data quality and performance in epigenome-wide association studies	PMID: 25853392	2015	Lehne et al.	QN-I6	11	11	1	1	all simutaneously	Mean correlation per sample	1	QN-I2	y		3.5
A coherent approach for analysis of the Illumina HumanMethylation450 BeadChip improves data quality and performance in epigenome-wide association studies	PMID: 25853392	2015	Lehne et al.	QN-I6	11	11	1	1	all simutaneously	Mean correlation per sample	1	QN-B1		QN-B	1.5
A coherent approach for analysis of the Illumina HumanMethylation450 BeadChip improves data quality and performance in epigenome-wide association studies	PMID: 25853392	2015	Lehne et al.	QN-I6	11	11	1	1	all simutaneously	Mean correlation per sample	1	QN-I4	y		3.5
A coherent approach for analysis of the Illumina HumanMethylation450 BeadChip improves data quality and performance in epigenome-wide association studies	PMID: 25853392	2015	Lehne et al.	QN-I6	11	11	1	1	all simutaneously	Mean correlation per sample	1	QN-I6	y		1.5
A coherent approach for analysis of the Illumina HumanMethylation450 BeadChip improves data quality and performance in epigenome-wide association studies	PMID: 25853392	2015	Lehne et al.	QN-I6	11	11	1	1	all simutaneously	Mean correlation per marker	1	StratQN		Subset QN	6
A coherent approach for analysis of the Illumina HumanMethylation450 BeadChip improves data quality and performance in epigenome-wide association studies	PMID: 25853392	2015	Lehne et al.	QN-I6	11	11	1	1	all simutaneously	Mean correlation per marker	1	Raw	y		11
A coherent approach for analysis of the Illumina HumanMethylation450 BeadChip improves data quality and performance in epigenome-wide association studies	PMID: 25853392	2015	Lehne et al.	QN-I6	11	11	1	1	all simutaneously	Mean correlation per marker	1	BMIQ	y		9
A coherent approach for analysis of the Illumina HumanMethylation450 BeadChip improves data quality and performance in epigenome-wide association studies	PMID: 25853392	2015	Lehne et al.	QN-I6	11	11	1	1	all simutaneously	Mean correlation per marker	1	PBC	y		10
A coherent approach for analysis of the Illumina HumanMethylation450 BeadChip improves data quality and performance in epigenome-wide association studies	PMID: 25853392	2015	Lehne et al.	QN-I6	11	11	1	1	all simutaneously	Mean correlation per marker	1	ILMN		Illumina	4
A coherent approach for analysis of the Illumina HumanMethylation450 BeadChip improves data quality and performance in epigenome-wide association studies	PMID: 25853392	2015	Lehne et al.	QN-I6	11	11	1	1	all simutaneously	Mean correlation per marker	1	funnorm		FN	8
A coherent approach for analysis of the Illumina HumanMethylation450 BeadChip improves data quality and performance in epigenome-wide association studies	PMID: 25853392	2015	Lehne et al.	QN-I6	11	11	1	1	all simutaneously	Mean correlation per marker	1	SWAN	y		7
A coherent approach for analysis of the Illumina HumanMethylation450 BeadChip improves data quality and performance in epigenome-wide association studies	PMID: 25853392	2015	Lehne et al.	QN-I6	11	11	1	1	all simutaneously	Mean correlation per marker	1	QN-I2	y		2
A coherent approach for analysis of the Illumina HumanMethylation450 BeadChip improves data quality and performance in epigenome-wide association studies	PMID: 25853392	2015	Lehne et al.	QN-I6	11	11	1	1	all simutaneously	Mean correlation per marker	1	QN-B1		QN-B	5
A coherent approach for analysis of the Illumina HumanMethylation450 BeadChip improves data quality and performance in epigenome-wide association studies	PMID: 25853392	2015	Lehne et al.	QN-I6	11	11	1	1	all simutaneously	Mean correlation per marker	1	QN-I4	y		1
A coherent approach for analysis of the Illumina HumanMethylation450 BeadChip improves data quality and performance in epigenome-wide association studies	PMID: 25853392	2015	Lehne et al.	QN-I6	11	11	1	1	all simutaneously	Mean correlation per marker	1	QN-I6	y		3
A coherent approach for analysis of the Illumina HumanMethylation450 BeadChip improves data quality and performance in epigenome-wide association studies	PMID: 25853392	2015	Lehne et al.	QN-I6	11	11	1	1	all simutaneously	% of spiked markers in top 100	1	StratQN		Subset QN	5
A coherent approach for analysis of the Illumina HumanMethylation450 BeadChip improves data quality and performance in epigenome-wide association studies	PMID: 25853392	2015	Lehne et al.	QN-I6	11	11	1	1	all simutaneously	% of spiked markers in top 100	1	Raw	y		9
A coherent approach for analysis of the Illumina HumanMethylation450 BeadChip improves data quality and performance in epigenome-wide association studies	PMID: 25853392	2015	Lehne et al.	QN-I6	11	11	1	1	all simutaneously	% of spiked markers in top 100	1	BMIQ	y		8
A coherent approach for analysis of the Illumina HumanMethylation450 BeadChip improves data quality and performance in epigenome-wide association studies	PMID: 25853392	2015	Lehne et al.	QN-I6	11	11	1	1	all simutaneously	% of spiked markers in top 100	1	PBC	y		7
A coherent approach for analysis of the Illumina HumanMethylation450 BeadChip improves data quality and performance in epigenome-wide association studies	PMID: 25853392	2015	Lehne et al.	QN-I6	11	11	1	1	all simutaneously	% of spiked markers in top 100	1	ILMN		Illumina	10
A coherent approach for analysis of the Illumina HumanMethylation450 BeadChip improves data quality and performance in epigenome-wide association studies	PMID: 25853392	2015	Lehne et al.	QN-I6	11	11	1	1	all simutaneously	% of spiked markers in top 100	1	funnorm		FN	6
A coherent approach for analysis of the Illumina HumanMethylation450 BeadChip improves data quality and performance in epigenome-wide association studies	PMID: 25853392	2015	Lehne et al.	QN-I6	11	11	1	1	all simutaneously	% of spiked markers in top 100	1	SWAN	y		11
A coherent approach for analysis of the Illumina HumanMethylation450 BeadChip improves data quality and performance in epigenome-wide association studies	PMID: 25853392	2015	Lehne et al.	QN-I6	11	11	1	1	all simutaneously	% of spiked markers in top 100	1	QN-I2	y		4
A coherent approach for analysis of the Illumina HumanMethylation450 BeadChip improves data quality and performance in epigenome-wide association studies	PMID: 25853392	2015	Lehne et al.	QN-I6	11	11	1	1	all simutaneously	% of spiked markers in top 100	1	QN-B1		QN-B	3
A coherent approach for analysis of the Illumina HumanMethylation450 BeadChip improves data quality and performance in epigenome-wide association studies	PMID: 25853392	2015	Lehne et al.	QN-I6	11	11	1	1	all simutaneously	% of spiked markers in top 100	1	QN-I4	y		2
A coherent approach for analysis of the Illumina HumanMethylation450 BeadChip improves data quality and performance in epigenome-wide association studies	PMID: 25853392	2015	Lehne et al.	QN-I6	11	11	1	1	all simutaneously	% of spiked markers in top 100	1	QN-I6	y		1
A coherent approach for analysis of the Illumina HumanMethylation450 BeadChip improves data quality and performance in epigenome-wide association studies	PMID: 25853392	2015	Lehne et al.	QN-I6	11	11	1	1	all simutaneously	Median correlation between duplicate measurements of methylation in each sample	1	StratQN		Subset QN	11
A coherent approach for analysis of the Illumina HumanMethylation450 BeadChip improves data quality and performance in epigenome-wide association studies	PMID: 25853392	2015	Lehne et al.	QN-I6	11	11	1	1	all simutaneously	Median correlation between duplicate measurements of methylation in each sample	1	Raw	y		10
A coherent approach for analysis of the Illumina HumanMethylation450 BeadChip improves data quality and performance in epigenome-wide association studies	PMID: 25853392	2015	Lehne et al.	QN-I6	11	11	1	1	all simutaneously	Median correlation between duplicate measurements of methylation in each sample	1	BMIQ	y		9
A coherent approach for analysis of the Illumina HumanMethylation450 BeadChip improves data quality and performance in epigenome-wide association studies	PMID: 25853392	2015	Lehne et al.	QN-I6	11	11	1	1	all simutaneously	Median correlation between duplicate measurements of methylation in each sample	1	PBC	y		8
A coherent approach for analysis of the Illumina HumanMethylation450 BeadChip improves data quality and performance in epigenome-wide association studies	PMID: 25853392	2015	Lehne et al.	QN-I6	11	11	1	1	all simutaneously	Median correlation between duplicate measurements of methylation in each sample	1	ILMN		Illumina	6.5
A coherent approach for analysis of the Illumina HumanMethylation450 BeadChip improves data quality and performance in epigenome-wide association studies	PMID: 25853392	2015	Lehne et al.	QN-I6	11	11	1	1	all simutaneously	Median correlation between duplicate measurements of methylation in each sample	1	funnorm		FN	6.5
A coherent approach for analysis of the Illumina HumanMethylation450 BeadChip improves data quality and performance in epigenome-wide association studies	PMID: 25853392	2015	Lehne et al.	QN-I6	11	11	1	1	all simutaneously	Median correlation between duplicate measurements of methylation in each sample	1	SWAN	y		5
A coherent approach for analysis of the Illumina HumanMethylation450 BeadChip improves data quality and performance in epigenome-wide association studies	PMID: 25853392	2015	Lehne et al.	QN-I6	11	11	1	1	all simutaneously	Median correlation between duplicate measurements of methylation in each sample	1	QN-I2	y		3.5
A coherent approach for analysis of the Illumina HumanMethylation450 BeadChip improves data quality and performance in epigenome-wide association studies	PMID: 25853392	2015	Lehne et al.	QN-I6	11	11	1	1	all simutaneously	Median correlation between duplicate measurements of methylation in each sample	1	QN-B1		QN-B	3.5
A coherent approach for analysis of the Illumina HumanMethylation450 BeadChip improves data quality and performance in epigenome-wide association studies	PMID: 25853392	2015	Lehne et al.	QN-I6	11	11	1	1	all simutaneously	Median correlation between duplicate measurements of methylation in each sample	1	QN-I4	y		1.5
A coherent approach for analysis of the Illumina HumanMethylation450 BeadChip improves data quality and performance in epigenome-wide association studies	PMID: 25853392	2015	Lehne et al.	QN-I6	11	11	1	1	all simutaneously	Median correlation between duplicate measurements of methylation in each sample	1	QN-I6	y		1.5
A coherent approach for analysis of the Illumina HumanMethylation450 BeadChip improves data quality and performance in epigenome-wide association studies	PMID: 25853392	2015	Lehne et al.	QN-I6	11	11	1	1	all simutaneously	Correlation between duplicate measurements at each methylation marker	1	Raw	y		9.33
A coherent approach for analysis of the Illumina HumanMethylation450 BeadChip improves data quality and performance in epigenome-wide association studies	PMID: 25853392	2015	Lehne et al.	QN-I6	11	11	1	1	all simutaneously	Correlation between duplicate measurements at each methylation marker	1	PBC	y		9.33
A coherent approach for analysis of the Illumina HumanMethylation450 BeadChip improves data quality and performance in epigenome-wide association studies	PMID: 25853392	2015	Lehne et al.	QN-I6	11	11	1	1	all simutaneously	Correlation between duplicate measurements at each methylation marker	1	BMIQ	y		9.33
A coherent approach for analysis of the Illumina HumanMethylation450 BeadChip improves data quality and performance in epigenome-wide association studies	PMID: 25853392	2015	Lehne et al.	QN-I6	11	11	1	1	all simutaneously	Correlation between duplicate measurements at each methylation marker	1	funnorm		FN	5.5
A coherent approach for analysis of the Illumina HumanMethylation450 BeadChip improves data quality and performance in epigenome-wide association studies	PMID: 25853392	2015	Lehne et al.	QN-I6	11	11	1	1	all simutaneously	Correlation between duplicate measurements at each methylation marker	1	SWAN	y		7.5
A coherent approach for analysis of the Illumina HumanMethylation450 BeadChip improves data quality and performance in epigenome-wide association studies	PMID: 25853392	2015	Lehne et al.	QN-I6	11	11	1	1	all simutaneously	Correlation between duplicate measurements at each methylation marker	1	QN-B1		QN-B	1.25
A coherent approach for analysis of the Illumina HumanMethylation450 BeadChip improves data quality and performance in epigenome-wide association studies	PMID: 25853392	2015	Lehne et al.	QN-I6	11	11	1	1	all simutaneously	Correlation between duplicate measurements at each methylation marker	1	StratQN		Subset QN	7.5
A coherent approach for analysis of the Illumina HumanMethylation450 BeadChip improves data quality and performance in epigenome-wide association studies	PMID: 25853392	2015	Lehne et al.	QN-I6	11	11	1	1	all simutaneously	Correlation between duplicate measurements at each methylation marker	1	QN-I2	y		1.25
A coherent approach for analysis of the Illumina HumanMethylation450 BeadChip improves data quality and performance in epigenome-wide association studies	PMID: 25853392	2015	Lehne et al.	QN-I6	11	11	1	1	all simutaneously	Correlation between duplicate measurements at each methylation marker	1	ILMN		Illumina	5.5
A coherent approach for analysis of the Illumina HumanMethylation450 BeadChip improves data quality and performance in epigenome-wide association studies	PMID: 25853392	2015	Lehne et al.	QN-I6	11	11	1	1	all simutaneously	Correlation between duplicate measurements at each methylation marker	1	QN-I4	y		1.25
A coherent approach for analysis of the Illumina HumanMethylation450 BeadChip improves data quality and performance in epigenome-wide association studies	PMID: 25853392	2015	Lehne et al.	QN-I6	11	11	1	1	all simutaneously	Correlation between duplicate measurements at each methylation marker	1	QN-I6	y		1.25
A coherent approach for analysis of the Illumina HumanMethylation450 BeadChip improves data quality and performance in epigenome-wide association studies	PMID: 25853392	2015	Lehne et al.	QN-I6	11	11	1	1	all simutaneously	SD change vs % spiked markers in top 100	1	QN-I6	y		1
A coherent approach for analysis of the Illumina HumanMethylation450 BeadChip improves data quality and performance in epigenome-wide association studies	PMID: 25853392	2015	Lehne et al.	QN-I6	11	11	1	1	all simutaneously	SD change vs % spiked markers in top 100	1	QN-I4	y		2
A coherent approach for analysis of the Illumina HumanMethylation450 BeadChip improves data quality and performance in epigenome-wide association studies	PMID: 25853392	2015	Lehne et al.	QN-I6	11	11	1	1	all simutaneously	SD change vs % spiked markers in top 100	1	QN-I2	y		3
A coherent approach for analysis of the Illumina HumanMethylation450 BeadChip improves data quality and performance in epigenome-wide association studies	PMID: 25853392	2015	Lehne et al.	QN-I6	11	11	1	1	all simutaneously	SD change vs % spiked markers in top 100	1	QN-B1		QN-B	4
A coherent approach for analysis of the Illumina HumanMethylation450 BeadChip improves data quality and performance in epigenome-wide association studies	PMID: 25853392	2015	Lehne et al.	QN-I6	11	11	1	1	all simutaneously	SD change vs % spiked markers in top 100	1	StratQN		Subset QN	5
A coherent approach for analysis of the Illumina HumanMethylation450 BeadChip improves data quality and performance in epigenome-wide association studies	PMID: 25853392	2015	Lehne et al.	QN-I6	11	11	1	1	all simutaneously	SD change vs % spiked markers in top 100	1	funnorm		FN	6
A coherent approach for analysis of the Illumina HumanMethylation450 BeadChip improves data quality and performance in epigenome-wide association studies	PMID: 25853392	2015	Lehne et al.	QN-I6	11	11	1	1	all simutaneously	SD change vs % spiked markers in top 100	1	PBC	y		7
A coherent approach for analysis of the Illumina HumanMethylation450 BeadChip improves data quality and performance in epigenome-wide association studies	PMID: 25853392	2015	Lehne et al.	QN-I6	11	11	1	1	all simutaneously	SD change vs % spiked markers in top 100	1	BMIQ	y		8
A coherent approach for analysis of the Illumina HumanMethylation450 BeadChip improves data quality and performance in epigenome-wide association studies	PMID: 25853392	2015	Lehne et al.	QN-I6	11	11	1	1	all simutaneously	SD change vs % spiked markers in top 100	1	Raw	y		9
A coherent approach for analysis of the Illumina HumanMethylation450 BeadChip improves data quality and performance in epigenome-wide association studies	PMID: 25853392	2015	Lehne et al.	QN-I6	11	11	1	1	all simutaneously	SD change vs % spiked markers in top 100	1	ILMN		Illumina	10
A coherent approach for analysis of the Illumina HumanMethylation450 BeadChip improves data quality and performance in epigenome-wide association studies	PMID: 25853392	2015	Lehne et al.	QN-I6	11	11	1	1	all simutaneously	SD change vs % spiked markers in top 100	1	SWAN	y		11
Between-array normalization for 450K data	PMID: 25806048	2015	Heiss and Brenner	LOESS	8	8	2	1	replicates	Correlation of m-values between technical replicates	1	Raw		None	4.915	averaged Type I and II figures
Between-array normalization for 450K data	PMID: 25806048	2015	Heiss and Brenner	LOESS	8	8	2	1	replicates	Correlation of m-values between technical replicates	1	ILMN		ILLU	4.915	averaged Type I and II figures
Between-array normalization for 450K data	PMID: 25806048	2015	Heiss and Brenner	LOESS	8	8	2	1	replicates	Correlation of m-values between technical replicates	1	SWAN	y		5	averaged Type I and II figures
Between-array normalization for 450K data	PMID: 25806048	2015	Heiss and Brenner	LOESS	8	8	2	1	replicates	Correlation of m-values between technical replicates	1	BMIQ	y		7.165	averaged Type I and II figures
Between-array normalization for 450K data	PMID: 25806048	2015	Heiss and Brenner	LOESS	8	8	2	1	replicates	Correlation of m-values between technical replicates	1	QN-I4		QN1	2	averaged Type I and II figures
Between-array normalization for 450K data	PMID: 25806048	2015	Heiss and Brenner	LOESS	8	8	2	1	replicates	Correlation of m-values between technical replicates	1	QN-2	y		5.25	averaged Type I and II figures
Between-array normalization for 450K data	PMID: 25806048	2015	Heiss and Brenner	LOESS	8	8	2	1	replicates	Correlation of m-values between technical replicates	1	funnorm		FUN	4.75	averaged Type I and II figures
Between-array normalization for 450K data	PMID: 25806048	2015	Heiss and Brenner	LOESS	8	8	2	1	replicates	Correlation of m-values between technical replicates	1	LOESS	y		1	averaged Type I and II figures
Between-array normalization for 450K data	PMID: 25806048	2015	Heiss and Brenner	LOESS	8	8	2	1	replicates	Correlation of ß-values between technical replicates	1	Raw		None	6.665	averaged Type I and II figures
Between-array normalization for 450K data	PMID: 25806048	2015	Heiss and Brenner	LOESS	8	8	2	1	replicates	Correlation of ß-values between technical replicates	1	ILMN		ILLU	4.915	averaged Type I and II figures
Between-array normalization for 450K data	PMID: 25806048	2015	Heiss and Brenner	LOESS	8	8	2	1	replicates	Correlation of ß-values between technical replicates	1	SWAN	y		6.25	averaged Type I and II figures
Between-array normalization for 450K data	PMID: 25806048	2015	Heiss and Brenner	LOESS	8	8	2	1	replicates	Correlation of ß-values between technical replicates	1	BMIQ	y		3.912	averaged Type I and II figures
Between-array normalization for 450K data	PMID: 25806048	2015	Heiss and Brenner	LOESS	8	8	2	1	replicates	Correlation of ß-values between technical replicates	1	QN-I4		QN1	4.5	averaged Type I and II figures
Between-array normalization for 450K data	PMID: 25806048	2015	Heiss and Brenner	LOESS	8	8	2	1	replicates	Correlation of ß-values between technical replicates	1	QN-2	y		5	averaged Type I and II figures
Between-array normalization for 450K data	PMID: 25806048	2015	Heiss and Brenner	LOESS	8	8	2	1	replicates	Correlation of ß-values between technical replicates	1	funnorm		FUN	2.75	averaged Type I and II figures
Between-array normalization for 450K data	PMID: 25806048	2015	Heiss and Brenner	LOESS	8	8	2	1	replicates	Correlation of ß-values between technical replicates	1	LOESS	y		1	averaged Type I and II figures
Between-array normalization for 450K data	PMID: 25806048	2015	Heiss and Brenner	LOESS	8	4	2	1	replicates	Concordance between rankings for differential methylation (tech. replicates)	1	Raw		None	4	averaged Type I and II figures
Between-array normalization for 450K data	PMID: 25806048	2015	Heiss and Brenner	LOESS	8	4	2	1	replicates	Concordance between rankings for differential methylation (tech. replicates)	1	LOESS	y		2	averaged Type I and II figures
Between-array normalization for 450K data	PMID: 25806048	2015	Heiss and Brenner	LOESS	8	4	2	1	replicates	Concordance between rankings for differential methylation (tech. replicates)	1	QN-I4		QN1	2	averaged Type I and II figures
Between-array normalization for 450K data	PMID: 25806048	2015	Heiss and Brenner	LOESS	8	4	2	1	replicates	Concordance between rankings for differential methylation (tech. replicates)	1	QN-2	y		2	averaged Type I and II figures
Between-array normalization for 450K data	PMID: 25806048	2015	Heiss and Brenner	LOESS	8	8	2	1	replicates	mean correlation of age related biomarkers	1	Raw		None	6.81
Between-array normalization for 450K data	PMID: 25806048	2015	Heiss and Brenner	LOESS	8	8	2	1	replicates	mean correlation of age related biomarkers	1	ILMN		ILLU	4.01
Between-array normalization for 450K data	PMID: 25806048	2015	Heiss and Brenner	LOESS	8	8	2	1	replicates	mean correlation of age related biomarkers	1	SWAN	y		4.84
Between-array normalization for 450K data	PMID: 25806048	2015	Heiss and Brenner	LOESS	8	8	2	1	replicates	mean correlation of age related biomarkers	1	BMIQ	y		5.08
Between-array normalization for 450K data	PMID: 25806048	2015	Heiss and Brenner	LOESS	8	8	2	1	replicates	mean correlation of age related biomarkers	1	QN-I4		QN1	3.43
Between-array normalization for 450K data	PMID: 25806048	2015	Heiss and Brenner	LOESS	8	8	2	1	replicates	mean correlation of age related biomarkers	1	QN-2	y		3.56
Between-array normalization for 450K data	PMID: 25806048	2015	Heiss and Brenner	LOESS	8	8	2	1	replicates	mean correlation of age related biomarkers	1	funnorm		FUN	5.69
Between-array normalization for 450K data	PMID: 25806048	2015	Heiss and Brenner	LOESS	8	8	2	1	replicates	mean correlation of age related biomarkers	1	LOESS	y		2.49
A systematic assessment of normalization approaches for the Infinium 450K methylation platform	PMID: 24241353	2014	Wu et al.		5	5	1	1	replicates	correlation	1	BMIQ	y		1.5
A systematic assessment of normalization approaches for the Infinium 450K methylation platform	PMID: 24241353	2014	Wu et al.		5	5	1	1	replicates	correlation	1	CP	y		5
A systematic assessment of normalization approaches for the Infinium 450K methylation platform	PMID: 24241353	2014	Wu et al.		5	5	1	1	replicates	correlation	1	ILMN		Illumina	4
A systematic assessment of normalization approaches for the Infinium 450K methylation platform	PMID: 24241353	2014	Wu et al.		5	5	1	1	replicates	correlation	1	SWAN	y		1.5
A systematic assessment of normalization approaches for the Infinium 450K methylation platform	PMID: 24241353	2014	Wu et al.		5	5	1	1	replicates	correlation	1	Raw	y		3
A systematic assessment of normalization approaches for the Infinium 450K methylation platform	PMID: 24241353	2014	Wu et al.		5	5	1	1	replicates	99th-QAD	1	BMIQ	y		3
A systematic assessment of normalization approaches for the Infinium 450K methylation platform	PMID: 24241353	2014	Wu et al.		5	5	1	1	replicates	99th-QAD	1	CP	y		5
A systematic assessment of normalization approaches for the Infinium 450K methylation platform	PMID: 24241353	2014	Wu et al.		5	5	1	1	replicates	99th-QAD	1	ILMN		Illumina	4
A systematic assessment of normalization approaches for the Infinium 450K methylation platform	PMID: 24241353	2014	Wu et al.		5	5	1	1	replicates	99th-QAD	1	SWAN	y		1
A systematic assessment of normalization approaches for the Infinium 450K methylation platform	PMID: 24241353	2014	Wu et al.		5	5	1	1	replicates	99th-QAD	1	Raw	y		2
A systematic assessment of normalization approaches for the Infinium 450K methylation platform	PMID: 24241353	2014	Wu et al.		5	5	1	1	replicates	SD across 2 replicate samples	1	BMIQ	y		3	average of two samples
A systematic assessment of normalization approaches for the Infinium 450K methylation platform	PMID: 24241353	2014	Wu et al.		5	5	1	1	replicates	SD across 2 replicate samples	1	CP	y		5	average of two samples
A systematic assessment of normalization approaches for the Infinium 450K methylation platform	PMID: 24241353	2014	Wu et al.		5	5	1	1	replicates	SD across 2 replicate samples	1	ILMN		Illumina	3.75	average of two samples
A systematic assessment of normalization approaches for the Infinium 450K methylation platform	PMID: 24241353	2014	Wu et al.		5	5	1	1	replicates	SD across 2 replicate samples	1	SWAN	y		2.25	average of two samples
A systematic assessment of normalization approaches for the Infinium 450K methylation platform	PMID: 24241353	2014	Wu et al.		5	5	1	1	replicates	SD across 2 replicate samples	1	Raw	y		1	average of two samples
A systematic assessment of normalization approaches for the Infinium 450K methylation platform	PMID: 24241353	2014	Wu et al.		5	5	1	1	replicates	correlation of duplicated pairs	1	BMIQ	y		1.5
A systematic assessment of normalization approaches for the Infinium 450K methylation platform	PMID: 24241353	2014	Wu et al.		5	5	1	1	replicates	correlation of duplicated pairs	1	CP	y		5
A systematic assessment of normalization approaches for the Infinium 450K methylation platform	PMID: 24241353	2014	Wu et al.		5	5	1	1	replicates	correlation of duplicated pairs	1	ILMN		Illumina	4
A systematic assessment of normalization approaches for the Infinium 450K methylation platform	PMID: 24241353	2014	Wu et al.		5	5	1	1	replicates	correlation of duplicated pairs	1	SWAN	y		1.5
A systematic assessment of normalization approaches for the Infinium 450K methylation platform	PMID: 24241353	2014	Wu et al.		5	5	1	1	replicates	correlation of duplicated pairs	1	Raw	y		3
A systematic assessment of normalization approaches for the Infinium 450K methylation platform	PMID: 24241353	2014	Wu et al.		5	5	1	1	replicates	correlation of non-duplicated pairs	1	BMIQ	y		2
A systematic assessment of normalization approaches for the Infinium 450K methylation platform	PMID: 24241353	2014	Wu et al.		5	5	1	1	replicates	correlation of non-duplicated pairs	1	CP	y		5
A systematic assessment of normalization approaches for the Infinium 450K methylation platform	PMID: 24241353	2014	Wu et al.		5	5	1	1	replicates	correlation of non-duplicated pairs	1	ILMN		Illumina	3
A systematic assessment of normalization approaches for the Infinium 450K methylation platform	PMID: 24241353	2014	Wu et al.		5	5	1	1	replicates	correlation of non-duplicated pairs	1	SWAN	y		1
A systematic assessment of normalization approaches for the Infinium 450K methylation platform	PMID: 24241353	2014	Wu et al.		5	5	1	1	replicates	correlation of non-duplicated pairs	1	Raw	y		4
A systematic assessment of normalization approaches for the Infinium 450K methylation platform	PMID: 24241353	2014	Wu et al.		5	5	1	1	replicates	99th-QAD of duplicated pairs	1	BMIQ	y		3
A systematic assessment of normalization approaches for the Infinium 450K methylation platform	PMID: 24241353	2014	Wu et al.		5	5	1	1	replicates	99th-QAD of duplicated pairs	1	CP	y		5
A systematic assessment of normalization approaches for the Infinium 450K methylation platform	PMID: 24241353	2014	Wu et al.		5	5	1	1	replicates	99th-QAD of duplicated pairs	1	ILMN		Illumina	4
A systematic assessment of normalization approaches for the Infinium 450K methylation platform	PMID: 24241353	2014	Wu et al.		5	5	1	1	replicates	99th-QAD of duplicated pairs	1	SWAN	y		1
A systematic assessment of normalization approaches for the Infinium 450K methylation platform	PMID: 24241353	2014	Wu et al.		5	5	1	1	replicates	99th-QAD of duplicated pairs	1	Raw	y		2
A systematic assessment of normalization approaches for the Infinium 450K methylation platform	PMID: 24241353	2014	Wu et al.		5	5	1	1	replicates	99th-QAD of non-duplicated pairs	1	BMIQ	y		3
A systematic assessment of normalization approaches for the Infinium 450K methylation platform	PMID: 24241353	2014	Wu et al.		5	5	1	1	replicates	99th-QAD of non-duplicated pairs	1	CP	y		4
A systematic assessment of normalization approaches for the Infinium 450K methylation platform	PMID: 24241353	2014	Wu et al.		5	5	1	1	replicates	99th-QAD of non-duplicated pairs	1	ILMN		Illumina	5
A systematic assessment of normalization approaches for the Infinium 450K methylation platform	PMID: 24241353	2014	Wu et al.		5	5	1	1	replicates	99th-QAD of non-duplicated pairs	1	SWAN	y		2
A systematic assessment of normalization approaches for the Infinium 450K methylation platform	PMID: 24241353	2014	Wu et al.		5	5	1	1	replicates	99th-QAD of non-duplicated pairs	1	Raw	y		1
A systematic assessment of normalization approaches for the Infinium 450K methylation platform	PMID: 24241353	2014	Wu et al.		5	5	1	1	replicates	ß-distribution	1	BMIQ	y		1	average of two samples
A systematic assessment of normalization approaches for the Infinium 450K methylation platform	PMID: 24241353	2014	Wu et al.		5	5	1	1	replicates	ß-distribution	1	CP	y		2	average of two samples
A systematic assessment of normalization approaches for the Infinium 450K methylation platform	PMID: 24241353	2014	Wu et al.		5	5	1	1	replicates	ß-distribution	1	ILMN		Illumina	4.5	average of two samples
A systematic assessment of normalization approaches for the Infinium 450K methylation platform	PMID: 24241353	2014	Wu et al.		5	5	1	1	replicates	ß-distribution	1	SWAN	y		3	average of two samples
A systematic assessment of normalization approaches for the Infinium 450K methylation platform	PMID: 24241353	2014	Wu et al.		5	5	1	1	replicates	ß-distribution	1	Raw	y		4.5	average of two samples
A systematic assessment of normalization approaches for the Infinium 450K methylation platform	PMID: 24241353	2014	Wu et al.		5	5	1	1	replicates	MAD	1	BMIQ	y		1
A systematic assessment of normalization approaches for the Infinium 450K methylation platform	PMID: 24241353	2014	Wu et al.		5	5	1	1	replicates	MAD	1	CP	y		3
A systematic assessment of normalization approaches for the Infinium 450K methylation platform	PMID: 24241353	2014	Wu et al.		5	5	1	1	replicates	MAD	1	ILMN		Illumina	4.5
A systematic assessment of normalization approaches for the Infinium 450K methylation platform	PMID: 24241353	2014	Wu et al.		5	5	1	1	replicates	MAD	1	SWAN	y		2
A systematic assessment of normalization approaches for the Infinium 450K methylation platform	PMID: 24241353	2014	Wu et al.		5	5	1	1	replicates	MAD	1	Raw	y		4.5
A systematic assessment of normalization approaches for the Infinium 450K methylation platform	PMID: 24241353	2014	Wu et al.		5	5	1	1	replicates	number of significant cpGs in the discovery and validation set	1	BMIQ	y		3
A systematic assessment of normalization approaches for the Infinium 450K methylation platform	PMID: 24241353	2014	Wu et al.		5	5	1	1	replicates	number of significant cpGs in the discovery and validation set	1	CP	y		5
A systematic assessment of normalization approaches for the Infinium 450K methylation platform	PMID: 24241353	2014	Wu et al.		5	5	1	1	replicates	number of significant cpGs in the discovery and validation set	1	ILMN		Illumina	4
A systematic assessment of normalization approaches for the Infinium 450K methylation platform	PMID: 24241353	2014	Wu et al.		5	5	1	1	replicates	number of significant cpGs in the discovery and validation set	1	SWAN	y		2
A systematic assessment of normalization approaches for the Infinium 450K methylation platform	PMID: 24241353	2014	Wu et al.		5	5	1	1	replicates	number of significant cpGs in the discovery and validation set	1	Raw	y		1
A systematic assessment of normalization approaches for the Infinium 450K methylation platform	PMID: 24241353	2014	Wu et al.		5	5	1	1	replicates	Pairwise 100th-QAD between duplicate pairs	1	BMIQ	y		3
A systematic assessment of normalization approaches for the Infinium 450K methylation platform	PMID: 24241353	2014	Wu et al.		5	5	1	1	replicates	Pairwise 100th-QAD between duplicate pairs	1	CP	y		5
A systematic assessment of normalization approaches for the Infinium 450K methylation platform	PMID: 24241353	2014	Wu et al.		5	5	1	1	replicates	Pairwise 100th-QAD between duplicate pairs	1	ILMN		Illumina	4
A systematic assessment of normalization approaches for the Infinium 450K methylation platform	PMID: 24241353	2014	Wu et al.		5	5	1	1	replicates	Pairwise 100th-QAD between duplicate pairs	1	SWAN	y		2
A systematic assessment of normalization approaches for the Infinium 450K methylation platform	PMID: 24241353	2014	Wu et al.		5	5	1	1	replicates	Pairwise 100th-QAD between duplicate pairs	1	Raw	y		1
A systematic assessment of normalization approaches for the Infinium 450K methylation platform	PMID: 24241353	2014	Wu et al.		5	5	1	1	replicates	Pairwise 95th-QAD between duplicate pairs	1	BMIQ	y		3
A systematic assessment of normalization approaches for the Infinium 450K methylation platform	PMID: 24241353	2014	Wu et al.		5	5	1	1	replicates	Pairwise 95th-QAD between duplicate pairs	1	CP	y		5
A systematic assessment of normalization approaches for the Infinium 450K methylation platform	PMID: 24241353	2014	Wu et al.		5	5	1	1	replicates	Pairwise 95th-QAD between duplicate pairs	1	ILMN		Illumina	4
A systematic assessment of normalization approaches for the Infinium 450K methylation platform	PMID: 24241353	2014	Wu et al.		5	5	1	1	replicates	Pairwise 95th-QAD between duplicate pairs	1	SWAN	y		1
A systematic assessment of normalization approaches for the Infinium 450K methylation platform	PMID: 24241353	2014	Wu et al.		5	5	1	1	replicates	Pairwise 95th-QAD between duplicate pairs	1	Raw	y		2
A comprehensive overview of Infinium HumanMethylation450 data processing	PMID: 23990268	2014	Dedeurwaerder et al.		12	9	2	1	HCT116	Difference between 450K and BPS, within array	1	Raw	y		6
A comprehensive overview of Infinium HumanMethylation450 data processing	PMID: 23990268	2014	Dedeurwaerder et al.		12	9	2	1	HCT116	Difference between 450K and BPS, within array	1	PBC		IMA-PBC	4
A comprehensive overview of Infinium HumanMethylation450 data processing	PMID: 23990268	2014	Dedeurwaerder et al.		12	9	2	1	HCT116	Difference between 450K and BPS, within array	1	SWAN		Minfi-SWAN	8
A comprehensive overview of Infinium HumanMethylation450 data processing	PMID: 23990268	2014	Dedeurwaerder et al.		12	9	2	1	HCT116	Difference between 450K and BPS, within array	1	SQN		Tost-SQN	2
A comprehensive overview of Infinium HumanMethylation450 data processing	PMID: 23990268	2014	Dedeurwaerder et al.		12	9	2	1	HCT116	Difference between 450K and BPS, within array	1	BMIQ	y		3
A comprehensive overview of Infinium HumanMethylation450 data processing	PMID: 23990268	2014	Dedeurwaerder et al.		12	9	2	1	HCT116	Difference between 450K and BPS, within array	1	Lumi-smooth	y		9
A comprehensive overview of Infinium HumanMethylation450 data processing	PMID: 23990268	2014	Dedeurwaerder et al.		12	9	2	1	HCT116	Difference between 450K and BPS, within array	1	NMLS		MethylLumi-NMLS	5
A comprehensive overview of Infinium HumanMethylation450 data processing	PMID: 23990268	2014	Dedeurwaerder et al.		12	9	2	1	HCT116	Difference between 450K and BPS, within array	1	Methyl-B		Lumi-lumiMethyB	7
A comprehensive overview of Infinium HumanMethylation450 data processing	PMID: 23990268	2014	Dedeurwaerder et al.		12	9	2	1	HCT116	Difference between 450K and BPS, within array	1	noob		MethylLumi-noob	1
A comprehensive overview of Infinium HumanMethylation450 data processing	PMID: 23990268	2014	Dedeurwaerder et al.		12	9	2	1	Roessler	Difference between 450K and BPS, within array	1	Raw	y		6
A comprehensive overview of Infinium HumanMethylation450 data processing	PMID: 23990268	2014	Dedeurwaerder et al.		12	9	2	1	Roessler	Difference between 450K and BPS, within array	1	PBC		IMA-PBC	2
A comprehensive overview of Infinium HumanMethylation450 data processing	PMID: 23990268	2014	Dedeurwaerder et al.		12	9	2	1	Roessler	Difference between 450K and BPS, within array	1	SWAN		Minfi-SWAN	4.5
A comprehensive overview of Infinium HumanMethylation450 data processing	PMID: 23990268	2014	Dedeurwaerder et al.		12	9	2	1	Roessler	Difference between 450K and BPS, within array	1	SQN		Tost-SQN	1
A comprehensive overview of Infinium HumanMethylation450 data processing	PMID: 23990268	2014	Dedeurwaerder et al.		12	9	2	1	Roessler	Difference between 450K and BPS, within array	1	BMIQ	y		3
A comprehensive overview of Infinium HumanMethylation450 data processing	PMID: 23990268	2014	Dedeurwaerder et al.		12	9	2	1	Roessler	Difference between 450K and BPS, within array	1	Lumi-smooth	y		9
A comprehensive overview of Infinium HumanMethylation450 data processing	PMID: 23990268	2014	Dedeurwaerder et al.		12	9	2	1	Roessler	Difference between 450K and BPS, within array	1	NMLS		MethylLumi-NMLS	8
A comprehensive overview of Infinium HumanMethylation450 data processing	PMID: 23990268	2014	Dedeurwaerder et al.		12	9	2	1	Roessler	Difference between 450K and BPS, within array	1	Methyl-B		Lumi-lumiMethyB	7
A comprehensive overview of Infinium HumanMethylation450 data processing	PMID: 23990268	2014	Dedeurwaerder et al.		12	9	2	1	Roessler	Difference between 450K and BPS, within array	1	noob		MethylLumi-noob	4.5
A comprehensive overview of Infinium HumanMethylation450 data processing	PMID: 23990268	2014	Dedeurwaerder et al.		12	6	2	1	HCT116	Difference between 450K and BPS, between array	1	Raw	y		1
A comprehensive overview of Infinium HumanMethylation450 data processing	PMID: 23990268	2014	Dedeurwaerder et al.		12	6	2	1	HCT116	Difference between 450K and BPS, between array	1	Lumi-smooth	y		2.5
A comprehensive overview of Infinium HumanMethylation450 data processing	PMID: 23990268	2014	Dedeurwaerder et al.		12	6	2	1	HCT116	Difference between 450K and BPS, between array	1	Lumi-SSN	y		2.5
A comprehensive overview of Infinium HumanMethylation450 data processing	PMID: 23990268	2014	Dedeurwaerder et al.		12	6	2	1	HCT116	Difference between 450K and BPS, between array	1	QN-B		IMA-QN	4
A comprehensive overview of Infinium HumanMethylation450 data processing	PMID: 23990268	2014	Dedeurwaerder et al.		12	6	2	1	HCT116	Difference between 450K and BPS, between array	1	SQN		Tost-SQN	6
A comprehensive overview of Infinium HumanMethylation450 data processing	PMID: 23990268	2014	Dedeurwaerder et al.		12	6	2	1	HCT116	Difference between 450K and BPS, between array	1	nasen		wateRmelon-Nasen	5
A comprehensive overview of Infinium HumanMethylation450 data processing	PMID: 23990268	2014	Dedeurwaerder et al.		12	6	2	1	Roessler	Difference between 450K and BPS, between array	1	Raw	y		1.25
A comprehensive overview of Infinium HumanMethylation450 data processing	PMID: 23990268	2014	Dedeurwaerder et al.		12	6	2	1	Roessler	Difference between 450K and BPS, between array	1	Lumi-smooth	y		1.25
A comprehensive overview of Infinium HumanMethylation450 data processing	PMID: 23990268	2014	Dedeurwaerder et al.		12	6	2	1	Roessler	Difference between 450K and BPS, between array	1	Lumi-SSN	y		1.25
A comprehensive overview of Infinium HumanMethylation450 data processing	PMID: 23990268	2014	Dedeurwaerder et al.		12	6	2	1	Roessler	Difference between 450K and BPS, between array	1	QN-B		IMA-QN	5
A comprehensive overview of Infinium HumanMethylation450 data processing	PMID: 23990268	2014	Dedeurwaerder et al.		12	6	2	1	Roessler	Difference between 450K and BPS, between array	1	SQN		Tost-SQN	6
A comprehensive overview of Infinium HumanMethylation450 data processing	PMID: 23990268	2014	Dedeurwaerder et al.		12	6	2	1	Roessler	Difference between 450K and BPS, between array	1	nasen		wateRmelon-Nasen	1.25
A comprehensive overview of Infinium HumanMethylation450 data processing	PMID: 23990268	2014	Dedeurwaerder et al.		12	6	2	1	HCT116-WT	Difference between 450K values of technical replicates	1	Raw	y		4.5
A comprehensive overview of Infinium HumanMethylation450 data processing	PMID: 23990268	2014	Dedeurwaerder et al.		12	6	2	1	HCT116-WT	Difference between 450K values of technical replicates	1	Lumi-smooth	y		3
A comprehensive overview of Infinium HumanMethylation450 data processing	PMID: 23990268	2014	Dedeurwaerder et al.		12	6	2	1	HCT116-WT	Difference between 450K values of technical replicates	1	Lumi-SSN	y		4.5
A comprehensive overview of Infinium HumanMethylation450 data processing	PMID: 23990268	2014	Dedeurwaerder et al.		12	6	2	1	HCT116-WT	Difference between 450K values of technical replicates	1	QN-B		IMA-QN	6
A comprehensive overview of Infinium HumanMethylation450 data processing	PMID: 23990268	2014	Dedeurwaerder et al.		12	6	2	1	HCT116-WT	Difference between 450K values of technical replicates	1	SQN		Tost-SQN	2
A comprehensive overview of Infinium HumanMethylation450 data processing	PMID: 23990268	2014	Dedeurwaerder et al.		12	6	2	1	HCT116-WT	Difference between 450K values of technical replicates	1	nasen		wateRmelon-Nasen	1
A comprehensive overview of Infinium HumanMethylation450 data processing	PMID: 23990268	2014	Dedeurwaerder et al.		12	6	2	1	HCT116-DKO	Difference between 450K values of technical replicates	1	Raw	y		4.5
A comprehensive overview of Infinium HumanMethylation450 data processing	PMID: 23990268	2014	Dedeurwaerder et al.		12	6	2	1	HCT116-DKO	Difference between 450K values of technical replicates	1	Lumi-smooth	y		4.5
A comprehensive overview of Infinium HumanMethylation450 data processing	PMID: 23990268	2014	Dedeurwaerder et al.		12	6	2	1	HCT116-DKO	Difference between 450K values of technical replicates	1	Lumi-SSN	y		3
A comprehensive overview of Infinium HumanMethylation450 data processing	PMID: 23990268	2014	Dedeurwaerder et al.		12	6	2	1	HCT116-DKO	Difference between 450K values of technical replicates	1	QN-B		IMA-QN	6
A comprehensive overview of Infinium HumanMethylation450 data processing	PMID: 23990268	2014	Dedeurwaerder et al.		12	6	2	1	HCT116-DKO	Difference between 450K values of technical replicates	1	SQN		Tost-SQN	1
A comprehensive overview of Infinium HumanMethylation450 data processing	PMID: 23990268	2014	Dedeurwaerder et al.		12	6	2	1	HCT116-DKO	Difference between 450K values of technical replicates	1	nasen		wateRmelon-Nasen	2
A beta-mixture quantile normalization method for correcting probe design bias in Illumina Infinium 450 k DNA methylation data	PMID: 23175756	2013	Teschendorff et al.	BMIQ	4	2	10	1	1_dataset	ß-distribution	1	PBC	y		2
A beta-mixture quantile normalization method for correcting probe design bias in Illumina Infinium 450 k DNA methylation data	PMID: 23175756	2013	Teschendorff et al.	BMIQ	4	2	10	1	1_dataset	ß-distribution	1	BMIQ	y		1
A beta-mixture quantile normalization method for correcting probe design bias in Illumina Infinium 450 k DNA methylation data	PMID: 23175756	2013	Teschendorff et al.	BMIQ	4	2	10	1	3_dataset	ß-distribution	1	PBC	y		2
A beta-mixture quantile normalization method for correcting probe design bias in Illumina Infinium 450 k DNA methylation data	PMID: 23175756	2013	Teschendorff et al.	BMIQ	4	2	10	1	3_dataset	ß-distribution	1	BMIQ	y		1
A beta-mixture quantile normalization method for correcting probe design bias in Illumina Infinium 450 k DNA methylation data	PMID: 23175756	2013	Teschendorff et al.	BMIQ	4	3	10	1	HCT116 replicates	mean SD difference	1	Raw		NONE	2
A beta-mixture quantile normalization method for correcting probe design bias in Illumina Infinium 450 k DNA methylation data	PMID: 23175756	2013	Teschendorff et al.	BMIQ	4	3	10	1	HCT116 replicates	mean SD difference	1	PBC	y		1.5
A beta-mixture quantile normalization method for correcting probe design bias in Illumina Infinium 450 k DNA methylation data	PMID: 23175756	2013	Teschendorff et al.	BMIQ	4	3	10	1	HCT116 replicates	mean SD difference	1	BMIQ	y		1.5
A beta-mixture quantile normalization method for correcting probe design bias in Illumina Infinium 450 k DNA methylation data	PMID: 23175756	2013	Teschendorff et al.	BMIQ	4	3	10	1	1_dataset	Manhattan distance	1	Raw		NONE	3	Average of three pairs. Type II probes only
A beta-mixture quantile normalization method for correcting probe design bias in Illumina Infinium 450 k DNA methylation data	PMID: 23175756	2013	Teschendorff et al.	BMIQ	4	3	10	1	1_dataset	Manhattan distance	1	PBC	y		2	Average of three pairs. Type II probes only
A beta-mixture quantile normalization method for correcting probe design bias in Illumina Infinium 450 k DNA methylation data	PMID: 23175756	2013	Teschendorff et al.	BMIQ	4	3	10	1	1_dataset	Manhattan distance	1	BMIQ	y		1	Average of three pairs. Type II probes only
A beta-mixture quantile normalization method for correcting probe design bias in Illumina Infinium 450 k DNA methylation data	PMID: 23175756	2013	Teschendorff et al.	BMIQ	4	3	10	1	2_dataset	Maximal SD difference	1	Raw		NONE	3	Type II probes compared
A beta-mixture quantile normalization method for correcting probe design bias in Illumina Infinium 450 k DNA methylation data	PMID: 23175756	2013	Teschendorff et al.	BMIQ	4	3	10	1	2_dataset	Maximal SD difference	1	PBC	y		1	Type II probes compared
A beta-mixture quantile normalization method for correcting probe design bias in Illumina Infinium 450 k DNA methylation data	PMID: 23175756	2013	Teschendorff et al.	BMIQ	4	3	10	1	2_dataset	Maximal SD difference	1	BMIQ	y		2	Type II probes compared
A beta-mixture quantile normalization method for correcting probe design bias in Illumina Infinium 450 k DNA methylation data	PMID: 23175756	2013	Teschendorff et al.	BMIQ	4	3	10	1	2_dataset	Mean SD difference	1	Raw		NONE	3	Type II probes compared
A beta-mixture quantile normalization method for correcting probe design bias in Illumina Infinium 450 k DNA methylation data	PMID: 23175756	2013	Teschendorff et al.	BMIQ	4	3	10	1	2_dataset	Mean SD difference	1	PBC	y		1	Type II probes compared
A beta-mixture quantile normalization method for correcting probe design bias in Illumina Infinium 450 k DNA methylation data	PMID: 23175756	2013	Teschendorff et al.	BMIQ	4	3	10	1	2_dataset	Mean SD difference	1	BMIQ	y		2	Type II probes compared
A beta-mixture quantile normalization method for correcting probe design bias in Illumina Infinium 450 k DNA methylation data	PMID: 23175756	2013	Teschendorff et al.	BMIQ	4	3	10	1	1_dataset	OR Type I/Type II probes of top 100, 250, 500 and 1000 ranked probes	1	Raw		NONE	3	average of 4 sites
A beta-mixture quantile normalization method for correcting probe design bias in Illumina Infinium 450 k DNA methylation data	PMID: 23175756	2013	Teschendorff et al.	BMIQ	4	3	10	1	1_dataset	OR Type I/Type II probes of top 100, 250, 500 and 1000 ranked probes	1	PBC	y		2	average of 4 sites
A beta-mixture quantile normalization method for correcting probe design bias in Illumina Infinium 450 k DNA methylation data	PMID: 23175756	2013	Teschendorff et al.	BMIQ	4	3	10	1	1_dataset	OR Type I/Type II probes of top 100, 250, 500 and 1000 ranked probes	1	BMIQ	y		2	average of 4 sites
A beta-mixture quantile normalization method for correcting probe design bias in Illumina Infinium 450 k DNA methylation data	PMID: 23175756	2013	Teschendorff et al.	BMIQ	4	3	10	1	3_dataset	OR Type I/Type II probes of top 100, 250, 500 and 1000 ranked probes	1	Raw		NONE	2.125	average of 4 sites
A beta-mixture quantile normalization method for correcting probe design bias in Illumina Infinium 450 k DNA methylation data	PMID: 23175756	2013	Teschendorff et al.	BMIQ	4	3	10	1	3_dataset	OR Type I/Type II probes of top 100, 250, 500 and 1000 ranked probes	1	PBC	y		2.875	average of 4 sites
A beta-mixture quantile normalization method for correcting probe design bias in Illumina Infinium 450 k DNA methylation data	PMID: 23175756	2013	Teschendorff et al.	BMIQ	4	3	10	1	3_dataset	OR Type I/Type II probes of top 100, 250, 500 and 1000 ranked probes	1	BMIQ	y		1	average of 4 sites
A beta-mixture quantile normalization method for correcting probe design bias in Illumina Infinium 450 k DNA methylation data	PMID: 23175756	2013	Teschendorff et al.	BMIQ	4	3	10	1	5_dataset	OR Type I/Type II probes of top 100, 250, 500 and 1000 ranked probes	1	Raw		NONE	2.75	average of 4 sites
A beta-mixture quantile normalization method for correcting probe design bias in Illumina Infinium 450 k DNA methylation data	PMID: 23175756	2013	Teschendorff et al.	BMIQ	4	3	10	1	5_dataset	OR Type I/Type II probes of top 100, 250, 500 and 1000 ranked probes	1	PBC	y		2.25	average of 4 sites
A beta-mixture quantile normalization method for correcting probe design bias in Illumina Infinium 450 k DNA methylation data	PMID: 23175756	2013	Teschendorff et al.	BMIQ	4	3	10	1	5_dataset	OR Type I/Type II probes of top 100, 250, 500 and 1000 ranked probes	1	BMIQ	y		1	average of 4 sites
A beta-mixture quantile normalization method for correcting probe design bias in Illumina Infinium 450 k DNA methylation data	PMID: 23175756	2013	Teschendorff et al.	BMIQ	4	4	10	10	all simutaneously	mean deviation of type I - type II probe pairs	1	Raw		NONE	4	In SWAN 3 of 10 values to compute the mean are Nas
A beta-mixture quantile normalization method for correcting probe design bias in Illumina Infinium 450 k DNA methylation data	PMID: 23175756	2013	Teschendorff et al.	BMIQ	4	4	10	10	all simutaneously	mean deviation of type I - type II probe pairs	1	PBC	y		3	In SWAN 3 of 10 values to compute the mean are Nas
A beta-mixture quantile normalization method for correcting probe design bias in Illumina Infinium 450 k DNA methylation data	PMID: 23175756	2013	Teschendorff et al.	BMIQ	4	4	10	10	all simutaneously	mean deviation of type I - type II probe pairs	1	SWAN	y		2	In SWAN 3 of 10 values to compute the mean are Nas
A beta-mixture quantile normalization method for correcting probe design bias in Illumina Infinium 450 k DNA methylation data	PMID: 23175756	2013	Teschendorff et al.	BMIQ	4	4	10	10	all simutaneously	mean deviation of type I - type II probe pairs	1	BMIQ	y		1	In SWAN 3 of 10 values to compute the mean are Nas
A beta-mixture quantile normalization method for correcting probe design bias in Illumina Infinium 450 k DNA methylation data	PMID: 23175756	2013	Teschendorff et al.	BMIQ	4	4	10	2	4_3_dataset	True positive DMPs	2	Raw		NONE	2.5	ranking based on True Positive DMRs.
A beta-mixture quantile normalization method for correcting probe design bias in Illumina Infinium 450 k DNA methylation data	PMID: 23175756	2013	Teschendorff et al.	BMIQ	4	4	10	2	4_3_dataset	True positive DMPs	2	PBC	y		2.5	ranking based on True Positive DMRs.
A beta-mixture quantile normalization method for correcting probe design bias in Illumina Infinium 450 k DNA methylation data	PMID: 23175756	2013	Teschendorff et al.	BMIQ	4	4	10	2	4_3_dataset	True positive DMPs	2	SWAN	y		4	ranking based on True Positive DMRs.
A beta-mixture quantile normalization method for correcting probe design bias in Illumina Infinium 450 k DNA methylation data	PMID: 23175756	2013	Teschendorff et al.	BMIQ	4	4	10	2	4_3_dataset	True positive DMPs	2	BMIQ	y		1	ranking based on True Positive DMRs.
A beta-mixture quantile normalization method for correcting probe design bias in Illumina Infinium 450 k DNA methylation data	PMID: 23175756	2013	Teschendorff et al.	BMIQ	4	4	10	1	4_dataset	three probe clusters on three different chromosomes	1	Raw		NONE	1.33	Average of three Chromosome sites. No direct comparison. Ranking based on estimation of S. Buchka
A beta-mixture quantile normalization method for correcting probe design bias in Illumina Infinium 450 k DNA methylation data	PMID: 23175756	2013	Teschendorff et al.	BMIQ	4	4	10	1	4_dataset	three probe clusters on three different chromosomes	1	PBC	y		4	Average of three Chromosome sites. No direct comparison. Ranking based on estimation of S. Buchka
A beta-mixture quantile normalization method for correcting probe design bias in Illumina Infinium 450 k DNA methylation data	PMID: 23175756	2013	Teschendorff et al.	BMIQ	4	4	10	1	4_dataset	three probe clusters on three different chromosomes	1	SWAN	y		1.33	Average of three Chromosome sites. No direct comparison. Ranking based on estimation of S. Buchka
A beta-mixture quantile normalization method for correcting probe design bias in Illumina Infinium 450 k DNA methylation data	PMID: 23175756	2013	Teschendorff et al.	BMIQ	4	4	10	1	4_dataset	three probe clusters on three different chromosomes	1	BMIQ	y		1.33	Average of three Chromosome sites. No direct comparison. Ranking based on estimation of S. Buchka
An evaluation of analysis pipelines for DNA methylation profiling using the Illumina HumanMethylation450 BeadChip platform	PMID: 23422812	2013	Marabita et al.		10	7	3	2	PB and MONO	ß-distribution	1	Raw	y		4.33	No direct comparison. Ranking based on estimation of S. Buchka
An evaluation of analysis pipelines for DNA methylation profiling using the Illumina HumanMethylation450 BeadChip platform	PMID: 23422812	2013	Marabita et al.		10	7	3	2	PB and MONO	ß-distribution	1	BMIQ	y		1.33	No direct comparison. Ranking based on estimation of S. Buchka
An evaluation of analysis pipelines for DNA methylation profiling using the Illumina HumanMethylation450 BeadChip platform	PMID: 23422812	2013	Marabita et al.		10	7	3	2	PB and MONO	ß-distribution	1	QN-t+BMIQ		QN + BMIQ	1.33	No direct comparison. Ranking based on estimation of S. Buchka
An evaluation of analysis pipelines for DNA methylation profiling using the Illumina HumanMethylation450 BeadChip platform	PMID: 23422812	2013	Marabita et al.		10	7	3	2	PB and MONO	ß-distribution	1	QN-t		QN	4.33	No direct comparison. Ranking based on estimation of S. Buchka
An evaluation of analysis pipelines for DNA methylation profiling using the Illumina HumanMethylation450 BeadChip platform	PMID: 23422812	2013	Marabita et al.		10	7	3	2	PB and MONO	ß-distribution	1	SWAN	y		4	No direct comparison. Ranking based on estimation of S. Buchka
An evaluation of analysis pipelines for DNA methylation profiling using the Illumina HumanMethylation450 BeadChip platform	PMID: 23422812	2013	Marabita et al.		10	7	3	2	PB and MONO	ß-distribution	1	SQN	y		1.33	No direct comparison. Ranking based on estimation of S. Buchka
An evaluation of analysis pipelines for DNA methylation profiling using the Illumina HumanMethylation450 BeadChip platform	PMID: 23422812	2013	Marabita et al.		10	7	3	2	PB and MONO	ß-distribution	1	ILMN		GS	4.33	No direct comparison. Ranking based on estimation of S. Buchka
An evaluation of analysis pipelines for DNA methylation profiling using the Illumina HumanMethylation450 BeadChip platform	PMID: 23422812	2013	Marabita et al.		10	3	3	1	PB	MAD M- values_3_methods_examined	1	Raw	y		2.5	Average ranking of nine samples
An evaluation of analysis pipelines for DNA methylation profiling using the Illumina HumanMethylation450 BeadChip platform	PMID: 23422812	2013	Marabita et al.		10	3	3	1	PB	MAD M- values_3_methods_examined	1	Col.Adj	y		2.28	Average ranking of nine samples
An evaluation of analysis pipelines for DNA methylation profiling using the Illumina HumanMethylation450 BeadChip platform	PMID: 23422812	2013	Marabita et al.		10	3	3	1	PB	MAD M- values_3_methods_examined	1	QN-t		QN	1.22	Average ranking of nine samples
An evaluation of analysis pipelines for DNA methylation profiling using the Illumina HumanMethylation450 BeadChip platform	PMID: 23422812	2013	Marabita et al.		10	2	3	1	PB	MAD M- values_2_methods_examined	1	Raw	y		1.44	Average ranking of nine samples
An evaluation of analysis pipelines for DNA methylation profiling using the Illumina HumanMethylation450 BeadChip platform	PMID: 23422812	2013	Marabita et al.		10	2	3	1	PB	MAD M- values_2_methods_examined	1	SWAN	y		1.55	Average ranking of nine samples
An evaluation of analysis pipelines for DNA methylation profiling using the Illumina HumanMethylation450 BeadChip platform	PMID: 23422812	2013	Marabita et al.		10	4	3	1	PB	MAD ß- values of replicates	1	Raw	y		3.5	Average ranking of nine samples
An evaluation of analysis pipelines for DNA methylation profiling using the Illumina HumanMethylation450 BeadChip platform	PMID: 23422812	2013	Marabita et al.		10	4	3	1	PB	MAD ß- values of replicates	1	QN-t		QN	2.17	Average ranking of nine samples
An evaluation of analysis pipelines for DNA methylation profiling using the Illumina HumanMethylation450 BeadChip platform	PMID: 23422812	2013	Marabita et al.		10	4	3	1	PB	MAD ß- values of replicates	1	BMIQ	y		3	Average ranking of nine samples
An evaluation of analysis pipelines for DNA methylation profiling using the Illumina HumanMethylation450 BeadChip platform	PMID: 23422812	2013	Marabita et al.		10	4	3	1	PB	MAD ß- values of replicates	1	QN-t+BMIQ		QN + BMIQ	1.44	Average ranking of nine samples
An evaluation of analysis pipelines for DNA methylation profiling using the Illumina HumanMethylation450 BeadChip platform	PMID: 23422812	2013	Marabita et al.		10	7	3	1	DatasetB	MAD between probe pairs	1	Raw	y		6.5
An evaluation of analysis pipelines for DNA methylation profiling using the Illumina HumanMethylation450 BeadChip platform	PMID: 23422812	2013	Marabita et al.		10	7	3	1	DatasetB	MAD between probe pairs	1	QN-t		QN	6.5
An evaluation of analysis pipelines for DNA methylation profiling using the Illumina HumanMethylation450 BeadChip platform	PMID: 23422812	2013	Marabita et al.		10	7	3	1	DatasetB	MAD between probe pairs	1	ILMN		GS	5
An evaluation of analysis pipelines for DNA methylation profiling using the Illumina HumanMethylation450 BeadChip platform	PMID: 23422812	2013	Marabita et al.		10	7	3	1	DatasetB	MAD between probe pairs	1	SWAN	y		4
An evaluation of analysis pipelines for DNA methylation profiling using the Illumina HumanMethylation450 BeadChip platform	PMID: 23422812	2013	Marabita et al.		10	7	3	1	DatasetB	MAD between probe pairs	1	SQN	y		3
An evaluation of analysis pipelines for DNA methylation profiling using the Illumina HumanMethylation450 BeadChip platform	PMID: 23422812	2013	Marabita et al.		10	7	3	1	DatasetB	MAD between probe pairs	1	BMIQ	y		1.5
An evaluation of analysis pipelines for DNA methylation profiling using the Illumina HumanMethylation450 BeadChip platform	PMID: 23422812	2013	Marabita et al.		10	7	3	1	DatasetB	MAD between probe pairs	1	QN-t+BMIQ		QN + BMIQ	1.5
An evaluation of analysis pipelines for DNA methylation profiling using the Illumina HumanMethylation450 BeadChip platform	PMID: 23422812	2013	Marabita et al.		10	6	3	1	PB and MONO	Volcano plot	1	QN-t		QN	6	Average ranking of nine samples
An evaluation of analysis pipelines for DNA methylation profiling using the Illumina HumanMethylation450 BeadChip platform	PMID: 23422812	2013	Marabita et al.		10	6	3	1	PB and MONO	Volcano plot	1	BMIQ	y		1.5	Average ranking of nine samples
An evaluation of analysis pipelines for DNA methylation profiling using the Illumina HumanMethylation450 BeadChip platform	PMID: 23422812	2013	Marabita et al.		10	6	3	1	PB and MONO	Volcano plot	1	QN-t+BMIQ		QN + BMIQ	1.5	Average ranking of nine samples
An evaluation of analysis pipelines for DNA methylation profiling using the Illumina HumanMethylation450 BeadChip platform	PMID: 23422812	2013	Marabita et al.		10	6	3	1	PB and MONO	Volcano plot	1	SWAN	y		4.5	Average ranking of nine samples
An evaluation of analysis pipelines for DNA methylation profiling using the Illumina HumanMethylation450 BeadChip platform	PMID: 23422812	2013	Marabita et al.		10	6	3	1	PB and MONO	Volcano plot	1	SQN	y		4.5	Average ranking of nine samples
An evaluation of analysis pipelines for DNA methylation profiling using the Illumina HumanMethylation450 BeadChip platform	PMID: 23422812	2013	Marabita et al.		10	6	3	1	PB and MONO	Volcano plot	1	ILMN		GS	3	Average ranking of nine samples
An evaluation of analysis pipelines for DNA methylation profiling using the Illumina HumanMethylation450 BeadChip platform	PMID: 23422812	2013	Marabita et al.		10	6	3	1	PB and MONO	Corrlelation of p values (spearman)	1	QN-t		QN	5
An evaluation of analysis pipelines for DNA methylation profiling using the Illumina HumanMethylation450 BeadChip platform	PMID: 23422812	2013	Marabita et al.		10	6	3	1	PB and MONO	Corrlelation of p values (spearman)	1	BMIQ	y		2
An evaluation of analysis pipelines for DNA methylation profiling using the Illumina HumanMethylation450 BeadChip platform	PMID: 23422812	2013	Marabita et al.		10	6	3	1	PB and MONO	Corrlelation of p values (spearman)	1	SWAN	y		3.5
An evaluation of analysis pipelines for DNA methylation profiling using the Illumina HumanMethylation450 BeadChip platform	PMID: 23422812	2013	Marabita et al.		10	6	3	1	PB and MONO	Corrlelation of p values (spearman)	1	SQN	y		6
An evaluation of analysis pipelines for DNA methylation profiling using the Illumina HumanMethylation450 BeadChip platform	PMID: 23422812	2013	Marabita et al.		10	6	3	1	PB and MONO	Corrlelation of p values (spearman)	1	ILMN		GS	3.5
An evaluation of analysis pipelines for DNA methylation profiling using the Illumina HumanMethylation450 BeadChip platform	PMID: 23422812	2013	Marabita et al.		10	6	3	1	PB and MONO	Corrlelation of p values (spearman)	1	QN-t+BMIQ		QN + BMIQ	1
An evaluation of analysis pipelines for DNA methylation profiling using the Illumina HumanMethylation450 BeadChip platform	PMID: 23422812	2013	Marabita et al.		10	3	3	1	PB and MONO	MAD of technical replicates	1	Raw	y		3
An evaluation of analysis pipelines for DNA methylation profiling using the Illumina HumanMethylation450 BeadChip platform	PMID: 23422812	2013	Marabita et al.		10	3	3	1	PB and MONO	MAD of technical replicates	1	QN-t+BMIQ		QN + BMIQ	2
An evaluation of analysis pipelines for DNA methylation profiling using the Illumina HumanMethylation450 BeadChip platform	PMID: 23422812	2013	Marabita et al.		10	3	3	1	PB and MONO	MAD of technical replicates	1	QN-t+BMIQ+Combat		QN + BMIQ + Combat	1
An evaluation of analysis pipelines for DNA methylation profiling using the Illumina HumanMethylation450 BeadChip platform	PMID: 23422812	2013	Marabita et al.		10	3	3	1	PB and MONO	Deviance of technical replicates	1	Raw	y		3
An evaluation of analysis pipelines for DNA methylation profiling using the Illumina HumanMethylation450 BeadChip platform	PMID: 23422812	2013	Marabita et al.		10	3	3	1	PB and MONO	Deviance of technical replicates	1	QN-t+BMIQ		QN + BMIQ	2
An evaluation of analysis pipelines for DNA methylation profiling using the Illumina HumanMethylation450 BeadChip platform	PMID: 23422812	2013	Marabita et al.		10	3	3	1	PB and MONO	Deviance of technical replicates	1	QN-t+BMIQ+Combat		QN + BMIQ + Combat	1
An evaluation of analysis pipelines for DNA methylation profiling using the Illumina HumanMethylation450 BeadChip platform	PMID: 23422812	2013	Marabita et al.		10	2	3	1	PB and MONO	MAD of technical replicates SF7	1	Raw	y		2	mean of 9 samples
An evaluation of analysis pipelines for DNA methylation profiling using the Illumina HumanMethylation450 BeadChip platform	PMID: 23422812	2013	Marabita et al.		10	2	3	1	PB and MONO	MAD of technical replicates SF7	1	SQN	y		1	mean of 9 samples
An evaluation of analysis pipelines for DNA methylation profiling using the Illumina HumanMethylation450 BeadChip platform	PMID: 23422812	2013	Marabita et al.		10	2	3	1	PB and MONO	MAD of technical replicates SF8	1	Raw	y		1.22	mean of 9 samples
An evaluation of analysis pipelines for DNA methylation profiling using the Illumina HumanMethylation450 BeadChip platform	PMID: 23422812	2013	Marabita et al.		10	2	3	1	PB and MONO	MAD of technical replicates SF8	1	ILMN		GS	1.33	mean of 9 samples
An evaluation of analysis pipelines for DNA methylation profiling using the Illumina HumanMethylation450 BeadChip platform	PMID: 23422812	2013	Marabita et al.		10	3	3	1	datasetD	MAD of Type I and Type II probes	1	Raw	y		2.33	Type I and Type II figured averaged. Two samples averaged
An evaluation of analysis pipelines for DNA methylation profiling using the Illumina HumanMethylation450 BeadChip platform	PMID: 23422812	2013	Marabita et al.		10	3	3	1	datasetD	MAD of Type I and Type II probes	1	QN-t		QN	2	Type I and Type II figured averaged. Two samples averaged
An evaluation of analysis pipelines for DNA methylation profiling using the Illumina HumanMethylation450 BeadChip platform	PMID: 23422812	2013	Marabita et al.		10	3	3	1	datasetD	MAD of Type I and Type II probes	1	PBC	y		2	Type I and Type II figured averaged. Two samples averaged
Complete pipeline for Infinium(®) Human Methylation 450 K BeadChip data processing using subset quantile normalization for accurate DNA methylation estimation	PMID: 22690668	2012	Touleimat and Tost	SQN	8	6	3	1	illumina	ß-distribution	1	Raw		Raw data	5.5	No direct comparison. Ranks estimated by S.Buchka
Complete pipeline for Infinium(®) Human Methylation 450 K BeadChip data processing using subset quantile normalization for accurate DNA methylation estimation	PMID: 22690668	2012	Touleimat and Tost	SQN	8	6	3	1	illumina	ß-distribution	1	QN-B		Classic quantile normalization	5.5	No direct comparison. Ranks estimated by S.Buchka
Complete pipeline for Infinium(®) Human Methylation 450 K BeadChip data processing using subset quantile normalization for accurate DNA methylation estimation	PMID: 22690668	2012	Touleimat and Tost	SQN	8	6	3	1	illumina	ß-distribution	1	PBC+QN-B		peak-based correction followed by quantile normalization	3.5	No direct comparison. Ranks estimated by S.Buchka
Complete pipeline for Infinium(®) Human Methylation 450 K BeadChip data processing using subset quantile normalization for accurate DNA methylation estimation	PMID: 22690668	2012	Touleimat and Tost	SQN	8	6	3	1	illumina	ß-distribution	1	SQN1		global SQN/Subset quantile normalization with a unique set of reference quantiles computed from Infinium I (InfI) signals	1	No direct comparison. Ranks estimated by S.Buchka
Complete pipeline for Infinium(®) Human Methylation 450 K BeadChip data processing using subset quantile normalization for accurate DNA methylation estimation	PMID: 22690668	2012	Touleimat and Tost	SQN	8	6	3	1	illumina	ß-distribution	1	SQN		SQN using the relation to CpG annotations	2	No direct comparison. Ranks estimated by S.Buchka
Complete pipeline for Infinium(®) Human Methylation 450 K BeadChip data processing using subset quantile normalization for accurate DNA methylation estimation	PMID: 22690668	2012	Touleimat and Tost	SQN	8	6	3	1	illumina	ß-distribution	1	SQN3		SQN using gene sequence-related probe categories	3.5	No direct comparison. Ranks estimated by S.Buchka
Complete pipeline for Infinium(®) Human Methylation 450 K BeadChip data processing using subset quantile normalization for accurate DNA methylation estimation	PMID: 22690668	2012	Touleimat and Tost	SQN	8	8	3	1	illumina_1	median difference of pairs	1	Raw		Raw data	3.96	Average over 13 samples
Complete pipeline for Infinium(®) Human Methylation 450 K BeadChip data processing using subset quantile normalization for accurate DNA methylation estimation	PMID: 22690668	2012	Touleimat and Tost	SQN	8	8	3	1	illumina_1	median difference of pairs	1	No		No normalization	3.31	Average over 13 samples
Complete pipeline for Infinium(®) Human Methylation 450 K BeadChip data processing using subset quantile normalization for accurate DNA methylation estimation	PMID: 22690668	2012	Touleimat and Tost	SQN	8	8	3	1	illumina_1	median difference of pairs	1	QN-B		Classic quantile normalization	3.42	Average over 13 samples
Complete pipeline for Infinium(®) Human Methylation 450 K BeadChip data processing using subset quantile normalization for accurate DNA methylation estimation	PMID: 22690668	2012	Touleimat and Tost	SQN	8	8	3	1	illumina_1	median difference of pairs	1	PBC		peak-based correction	5.46	Average over 13 samples
Complete pipeline for Infinium(®) Human Methylation 450 K BeadChip data processing using subset quantile normalization for accurate DNA methylation estimation	PMID: 22690668	2012	Touleimat and Tost	SQN	8	8	3	1	illumina_1	median difference of pairs	1	PBC+QN-B		peak-based correction followed by quantile normalization	4.88	Average over 13 samples
Complete pipeline for Infinium(®) Human Methylation 450 K BeadChip data processing using subset quantile normalization for accurate DNA methylation estimation	PMID: 22690668	2012	Touleimat and Tost	SQN	8	8	3	1	illumina_1	median difference of pairs	1	SQN1		global SQN/Subset quantile normalization with a unique set of reference quantiles computed from Infinium I (InfI) signals	7.62	Average over 13 samples
Complete pipeline for Infinium(®) Human Methylation 450 K BeadChip data processing using subset quantile normalization for accurate DNA methylation estimation	PMID: 22690668	2012	Touleimat and Tost	SQN	8	8	3	1	illumina_1	median difference of pairs	1	SQN		SQN using the relation to CpG annotations	2.31	Average over 13 samples
Complete pipeline for Infinium(®) Human Methylation 450 K BeadChip data processing using subset quantile normalization for accurate DNA methylation estimation	PMID: 22690668	2012	Touleimat and Tost	SQN	8	8	3	1	illumina_1	median difference of pairs	1	SQN3		SQN using gene sequence-related probe categories	5.04	Average over 13 samples
Complete pipeline for Infinium(®) Human Methylation 450 K BeadChip data processing using subset quantile normalization for accurate DNA methylation estimation	PMID: 22690668	2012	Touleimat and Tost	SQN	8	8	3	1	illumina	median difference of pairs	1	Raw		Raw data	5.15	Average over 13 samples
Complete pipeline for Infinium(®) Human Methylation 450 K BeadChip data processing using subset quantile normalization for accurate DNA methylation estimation	PMID: 22690668	2012	Touleimat and Tost	SQN	8	8	3	1	illumina	median difference of pairs	1	No		No normalization	3.88	Average over 13 samples
Complete pipeline for Infinium(®) Human Methylation 450 K BeadChip data processing using subset quantile normalization for accurate DNA methylation estimation	PMID: 22690668	2012	Touleimat and Tost	SQN	8	8	3	1	illumina	median difference of pairs	1	QN-B		Classic quantile normalization	3.96	Average over 13 samples
Complete pipeline for Infinium(®) Human Methylation 450 K BeadChip data processing using subset quantile normalization for accurate DNA methylation estimation	PMID: 22690668	2012	Touleimat and Tost	SQN	8	8	3	1	illumina	median difference of pairs	1	PBC		peak-based correction	4.62	Average over 13 samples
Complete pipeline for Infinium(®) Human Methylation 450 K BeadChip data processing using subset quantile normalization for accurate DNA methylation estimation	PMID: 22690668	2012	Touleimat and Tost	SQN	8	8	3	1	illumina	median difference of pairs	1	PBC+QN-B		peak-based correction followed by quantile normalization	3.23	Average over 13 samples
Complete pipeline for Infinium(®) Human Methylation 450 K BeadChip data processing using subset quantile normalization for accurate DNA methylation estimation	PMID: 22690668	2012	Touleimat and Tost	SQN	8	8	3	1	illumina	median difference of pairs	1	SQN1		global SQN/Subset quantile normalization with a unique set of reference quantiles computed from Infinium I (InfI) signals	4.81	Average over 13 samples
Complete pipeline for Infinium(®) Human Methylation 450 K BeadChip data processing using subset quantile normalization for accurate DNA methylation estimation	PMID: 22690668	2012	Touleimat and Tost	SQN	8	8	3	1	illumina	median difference of pairs	1	SQN		SQN using the relation to CpG annotations	3.58	Average over 13 samples
Complete pipeline for Infinium(®) Human Methylation 450 K BeadChip data processing using subset quantile normalization for accurate DNA methylation estimation	PMID: 22690668	2012	Touleimat and Tost	SQN	8	8	3	1	illumina	median difference of pairs	1	SQN3		SQN using gene sequence-related probe categories	6.77	Average over 13 samples
Complete pipeline for Infinium(®) Human Methylation 450 K BeadChip data processing using subset quantile normalization for accurate DNA methylation estimation	PMID: 22690668	2012	Touleimat and Tost	SQN	8	7	3	1	illumina	diferentially methylated genes	1	Raw		Raw data	1	Ranks estimated by S.Buchka
Complete pipeline for Infinium(®) Human Methylation 450 K BeadChip data processing using subset quantile normalization for accurate DNA methylation estimation	PMID: 22690668	2012	Touleimat and Tost	SQN	8	7	3	1	illumina	diferentially methylated genes	1	No		No normalization	3	Ranks estimated by S.Buchka
Complete pipeline for Infinium(®) Human Methylation 450 K BeadChip data processing using subset quantile normalization for accurate DNA methylation estimation	PMID: 22690668	2012	Touleimat and Tost	SQN	8	7	3	1	illumina	diferentially methylated genes	1	QN-B		Classic quantile normalization	2	Ranks estimated by S.Buchka
Complete pipeline for Infinium(®) Human Methylation 450 K BeadChip data processing using subset quantile normalization for accurate DNA methylation estimation	PMID: 22690668	2012	Touleimat and Tost	SQN	8	7	3	1	illumina	diferentially methylated genes	1	PBC		peak-based correction	4	Ranks estimated by S.Buchka
Complete pipeline for Infinium(®) Human Methylation 450 K BeadChip data processing using subset quantile normalization for accurate DNA methylation estimation	PMID: 22690668	2012	Touleimat and Tost	SQN	8	7	3	1	illumina	diferentially methylated genes	1	SQN1		global SQN/Subset quantile normalization with a unique set of reference quantiles computed from Infinium I (InfI) signals	7	Ranks estimated by S.Buchka
Complete pipeline for Infinium(®) Human Methylation 450 K BeadChip data processing using subset quantile normalization for accurate DNA methylation estimation	PMID: 22690668	2012	Touleimat and Tost	SQN	8	7	3	1	illumina	diferentially methylated genes	1	SQN		SQN using the relation to CpG annotations	5	Ranks estimated by S.Buchka
Complete pipeline for Infinium(®) Human Methylation 450 K BeadChip data processing using subset quantile normalization for accurate DNA methylation estimation	PMID: 22690668	2012	Touleimat and Tost	SQN	8	7	3	1	illumina	diferentially methylated genes	1	SQN3		SQN using gene sequence-related probe categories	6	Ranks estimated by S.Buchka
Complete pipeline for Infinium(®) Human Methylation 450 K BeadChip data processing using subset quantile normalization for accurate DNA methylation estimation	PMID: 22690668	2012	Touleimat and Tost	SQN	8	6	3	1	2_dataset	ß-distribution	1	Raw		Raw data	4.5	Ranks estimated by S.Buchka
Complete pipeline for Infinium(®) Human Methylation 450 K BeadChip data processing using subset quantile normalization for accurate DNA methylation estimation	PMID: 22690668	2012	Touleimat and Tost	SQN	8	6	3	1	2_dataset	ß-distribution	1	QN-B		Classic quantile normalization	4.5	Ranks estimated by S.Buchka
Complete pipeline for Infinium(®) Human Methylation 450 K BeadChip data processing using subset quantile normalization for accurate DNA methylation estimation	PMID: 22690668	2012	Touleimat and Tost	SQN	8	6	3	1	2_dataset	ß-distribution	1	PBC+QN-B		peak-based correction followed by quantile normalization	6	Ranks estimated by S.Buchka
Complete pipeline for Infinium(®) Human Methylation 450 K BeadChip data processing using subset quantile normalization for accurate DNA methylation estimation	PMID: 22690668	2012	Touleimat and Tost	SQN	8	6	3	1	2_dataset	ß-distribution	1	SQN1		global SQN/Subset quantile normalization with a unique set of reference quantiles computed from Infinium I (InfI) signals	1	Ranks estimated by S.Buchka
Complete pipeline for Infinium(®) Human Methylation 450 K BeadChip data processing using subset quantile normalization for accurate DNA methylation estimation	PMID: 22690668	2012	Touleimat and Tost	SQN	8	6	3	1	2_dataset	ß-distribution	1	SQN		SQN using the relation to CpG annotations	3	Ranks estimated by S.Buchka
Complete pipeline for Infinium(®) Human Methylation 450 K BeadChip data processing using subset quantile normalization for accurate DNA methylation estimation	PMID: 22690668	2012	Touleimat and Tost	SQN	8	6	3	1	2_dataset	ß-distribution	1	SQN3		SQN using gene sequence-related probe categories	2	Ranks estimated by S.Buchka
Complete pipeline for Infinium(®) Human Methylation 450 K BeadChip data processing using subset quantile normalization for accurate DNA methylation estimation	PMID: 22690668	2012	Touleimat and Tost	SQN	8	6	3	1	3_dataset	ß-distribution	1	Raw		Raw data	4.5	Ranks estimated by S.Buchka
Complete pipeline for Infinium(®) Human Methylation 450 K BeadChip data processing using subset quantile normalization for accurate DNA methylation estimation	PMID: 22690668	2012	Touleimat and Tost	SQN	8	6	3	1	3_dataset	ß-distribution	1	QN-B		Classic quantile normalization	4.5	Ranks estimated by S.Buchka
Complete pipeline for Infinium(®) Human Methylation 450 K BeadChip data processing using subset quantile normalization for accurate DNA methylation estimation	PMID: 22690668	2012	Touleimat and Tost	SQN	8	6	3	1	3_dataset	ß-distribution	1	PBC+QN-B		peak-based correction followed by quantile normalization	6	Ranks estimated by S.Buchka
Complete pipeline for Infinium(®) Human Methylation 450 K BeadChip data processing using subset quantile normalization for accurate DNA methylation estimation	PMID: 22690668	2012	Touleimat and Tost	SQN	8	6	3	1	3_dataset	ß-distribution	1	SQN1		global SQN/Subset quantile normalization with a unique set of reference quantiles computed from Infinium I (InfI) signals	1	Ranks estimated by S.Buchka
Complete pipeline for Infinium(®) Human Methylation 450 K BeadChip data processing using subset quantile normalization for accurate DNA methylation estimation	PMID: 22690668	2012	Touleimat and Tost	SQN	8	6	3	1	3_dataset	ß-distribution	1	SQN		SQN using the relation to CpG annotations	3	Ranks estimated by S.Buchka
Complete pipeline for Infinium(®) Human Methylation 450 K BeadChip data processing using subset quantile normalization for accurate DNA methylation estimation	PMID: 22690668	2012	Touleimat and Tost	SQN	8	6	3	1	3_dataset	ß-distribution	1	SQN3		SQN using gene sequence-related probe categories	2	Ranks estimated by S.Buchka
SWAN: Subset-quantile within array normalization for illumina infinium HumanMethylation450 BeadChips	PMID: 22703947	2012	Maksimovic et al.	SWAN	3	3	1	1	dataset	nb of sig. DMPs	1	Raw	y		2.5
SWAN: Subset-quantile within array normalization for illumina infinium HumanMethylation450 BeadChips	PMID: 22703947	2012	Maksimovic et al.	SWAN	3	3	1	1	dataset	nb of sig. DMPs	1	ILMN		Illumina Ctrl. Norm.	2.5
SWAN: Subset-quantile within array normalization for illumina infinium HumanMethylation450 BeadChips	PMID: 22703947	2012	Maksimovic et al.	SWAN	3	3	1	1	dataset	nb of sig. DMPs	1	SWAN	y		1
Measuring the methylome in clinical samples: Improved processing of the Infinium Human Methylation450 BeadChip Array	PMID: 22964528	2012	Pan et al.		8	8	1	1	dataset	% methylation agreement, Nreads >4	1	Raw	y		5.18	Average of three type I and type II tables
Measuring the methylome in clinical samples: Improved processing of the Infinium Human Methylation450 BeadChip Array	PMID: 22964528	2012	Pan et al.		8	8	1	1	dataset	% methylation agreement, Nreads >4	1	Col.Adj		color adjustment	3.77	Average of three type I and type II tables
Measuring the methylome in clinical samples: Improved processing of the Infinium Human Methylation450 BeadChip Array	PMID: 22964528	2012	Pan et al.		8	8	1	1	dataset	% methylation agreement, Nreads >4	1	PBC		type II adjustment	2.66	Average of three type I and type II tables
Measuring the methylome in clinical samples: Improved processing of the Infinium Human Methylation450 BeadChip Array	PMID: 22964528	2012	Pan et al.		8	8	1	1	dataset	% methylation agreement, Nreads >4	1	QN-B		QN/inter-sample quantile normalization	4.67	Average of three type I and type II tables
Measuring the methylome in clinical samples: Improved processing of the Infinium Human Methylation450 BeadChip Array	PMID: 22964528	2012	Pan et al.		8	8	1	1	dataset	% methylation agreement, Nreads >4	1	Col.Adj+PBC+QN-B		color adjustment, type II adjustment and QN	1.11	Average of three type I and type II tables
Measuring the methylome in clinical samples: Improved processing of the Infinium Human Methylation450 BeadChip Array	PMID: 22964528	2012	Pan et al.		8	8	1	1	dataset	% methylation agreement, Nreads >4	1	ILMN		GS	4.8	Average of three type I and type II tables
Measuring the methylome in clinical samples: Improved processing of the Infinium Human Methylation450 BeadChip Array	PMID: 22964528	2012	Pan et al.		8	8	1	1	dataset	% methylation agreement, Nreads >4	1	ILMN+PBC		GS and type II adjustment	2.69	Average of three type I and type II tables
Measuring the methylome in clinical samples: Improved processing of the Infinium Human Methylation450 BeadChip Array	PMID: 22964528	2012	Pan et al.		8	8	1	1	dataset	% methylation agreement, Nreads >4	1	SWAN	y		3.77	Average of three type I and type II tables
Measuring the methylome in clinical samples: Improved processing of the Infinium Human Methylation450 BeadChip Array	PMID: 22964528	2012	Pan et al.		8	8	1	1	dataset	Pearson correlation, Nreads >4	1	Raw	y		5.25
Measuring the methylome in clinical samples: Improved processing of the Infinium Human Methylation450 BeadChip Array	PMID: 22964528	2012	Pan et al.		8	8	1	1	dataset	Pearson correlation, Nreads >4	1	Col.Adj		color adjustment	5.25
Measuring the methylome in clinical samples: Improved processing of the Infinium Human Methylation450 BeadChip Array	PMID: 22964528	2012	Pan et al.		8	8	1	1	dataset	Pearson correlation, Nreads >4	1	PBC		type II adjustment	2.33
Measuring the methylome in clinical samples: Improved processing of the Infinium Human Methylation450 BeadChip Array	PMID: 22964528	2012	Pan et al.		8	8	1	1	dataset	Pearson correlation, Nreads >4	1	QN-B		QN/inter-sample quantile normalization	5.25
Measuring the methylome in clinical samples: Improved processing of the Infinium Human Methylation450 BeadChip Array	PMID: 22964528	2012	Pan et al.		8	8	1	1	dataset	Pearson correlation, Nreads >4	1	Col.Adj+PBC+QN-B		color adjustment, type II adjustment and QN	2.33
Measuring the methylome in clinical samples: Improved processing of the Infinium Human Methylation450 BeadChip Array	PMID: 22964528	2012	Pan et al.		8	8	1	1	dataset	Pearson correlation, Nreads >4	1	ILMN		GS	5.25
Measuring the methylome in clinical samples: Improved processing of the Infinium Human Methylation450 BeadChip Array	PMID: 22964528	2012	Pan et al.		8	8	1	1	dataset	Pearson correlation, Nreads >4	1	ILMN+PBC		GS and type II adjustment	1
Measuring the methylome in clinical samples: Improved processing of the Infinium Human Methylation450 BeadChip Array	PMID: 22964528	2012	Pan et al.		8	8	1	1	dataset	Pearson correlation, Nreads >4	1	SWAN	y		2.33
Measuring the methylome in clinical samples: Improved processing of the Infinium Human Methylation450 BeadChip Array	PMID: 22964528	2012	Pan et al.		8	8	1	1	dataset	slope, Nreads >4	1	Raw	y		8
Measuring the methylome in clinical samples: Improved processing of the Infinium Human Methylation450 BeadChip Array	PMID: 22964528	2012	Pan et al.		8	8	1	1	dataset	slope, Nreads >4	1	Col.Adj		color adjustment	4.5
Measuring the methylome in clinical samples: Improved processing of the Infinium Human Methylation450 BeadChip Array	PMID: 22964528	2012	Pan et al.		8	8	1	1	dataset	slope, Nreads >4	1	PBC		type II adjustment	3
Measuring the methylome in clinical samples: Improved processing of the Infinium Human Methylation450 BeadChip Array	PMID: 22964528	2012	Pan et al.		8	8	1	1	dataset	slope, Nreads >4	1	QN-B		QN/inter-sample quantile normalization	7
Measuring the methylome in clinical samples: Improved processing of the Infinium Human Methylation450 BeadChip Array	PMID: 22964528	2012	Pan et al.		8	8	1	1	dataset	slope, Nreads >4	1	Col.Adj+PBC+QN-B		color adjustment, type II adjustment and QN	1
Measuring the methylome in clinical samples: Improved processing of the Infinium Human Methylation450 BeadChip Array	PMID: 22964528	2012	Pan et al.		8	8	1	1	dataset	slope, Nreads >4	1	ILMN		GS	6
Measuring the methylome in clinical samples: Improved processing of the Infinium Human Methylation450 BeadChip Array	PMID: 22964528	2012	Pan et al.		8	8	1	1	dataset	slope, Nreads >4	1	ILMN+PBC		GS and type II adjustment	2
Measuring the methylome in clinical samples: Improved processing of the Infinium Human Methylation450 BeadChip Array	PMID: 22964528	2012	Pan et al.		8	8	1	1	dataset	slope, Nreads >4	1	SWAN	y		4.5
Measuring the methylome in clinical samples: Improved processing of the Infinium Human Methylation450 BeadChip Array	PMID: 22964528	2012	Pan et al.		8	8	1	1	dataset	% methylation agreement, Nreads >10	1	Raw	y		4.36	Average of three type I and type II tables
Measuring the methylome in clinical samples: Improved processing of the Infinium Human Methylation450 BeadChip Array	PMID: 22964528	2012	Pan et al.		8	8	1	1	dataset	% methylation agreement, Nreads >10	1	Col.Adj		color adjustment	3.75	Average of three type I and type II tables
Measuring the methylome in clinical samples: Improved processing of the Infinium Human Methylation450 BeadChip Array	PMID: 22964528	2012	Pan et al.		8	8	1	1	dataset	% methylation agreement, Nreads >10	1	PBC		type II adjustment	2.14	Average of three type I and type II tables
Measuring the methylome in clinical samples: Improved processing of the Infinium Human Methylation450 BeadChip Array	PMID: 22964528	2012	Pan et al.		8	8	1	1	dataset	% methylation agreement, Nreads >10	1	QN-B		QN/inter-sample quantile normalization	4.39	Average of three type I and type II tables
Measuring the methylome in clinical samples: Improved processing of the Infinium Human Methylation450 BeadChip Array	PMID: 22964528	2012	Pan et al.		8	8	1	1	dataset	% methylation agreement, Nreads >10	1	Col.Adj+PBC+QN-B		color adjustment, type II adjustment and QN	1.25	Average of three type I and type II tables
Measuring the methylome in clinical samples: Improved processing of the Infinium Human Methylation450 BeadChip Array	PMID: 22964528	2012	Pan et al.		8	8	1	1	dataset	% methylation agreement, Nreads >10	1	ILMN		GS	4.77	Average of three type I and type II tables
Measuring the methylome in clinical samples: Improved processing of the Infinium Human Methylation450 BeadChip Array	PMID: 22964528	2012	Pan et al.		8	8	1	1	dataset	% methylation agreement, Nreads >10	1	ILMN+PBC		GS and type II adjustment	2.52	Average of three type I and type II tables
Measuring the methylome in clinical samples: Improved processing of the Infinium Human Methylation450 BeadChip Array	PMID: 22964528	2012	Pan et al.		8	8	1	1	dataset	% methylation agreement, Nreads >10	1	SWAN	y		4.05	Average of three type I and type II tables
Measuring the methylome in clinical samples: Improved processing of the Infinium Human Methylation450 BeadChip Array	PMID: 22964528	2012	Pan et al.		8	8	1	1	dataset	Pearson correlation, Nreads >10	1	Raw	y		5.25
Measuring the methylome in clinical samples: Improved processing of the Infinium Human Methylation450 BeadChip Array	PMID: 22964528	2012	Pan et al.		8	8	1	1	dataset	Pearson correlation, Nreads >10	1	Col.Adj		color adjustment	5.25
Measuring the methylome in clinical samples: Improved processing of the Infinium Human Methylation450 BeadChip Array	PMID: 22964528	2012	Pan et al.		8	8	1	1	dataset	Pearson correlation, Nreads >10	1	PBC		type II adjustment	1.25
Measuring the methylome in clinical samples: Improved processing of the Infinium Human Methylation450 BeadChip Array	PMID: 22964528	2012	Pan et al.		8	8	1	1	dataset	Pearson correlation, Nreads >10	1	QN-B		QN/inter-sample quantile normalization	5.25
Measuring the methylome in clinical samples: Improved processing of the Infinium Human Methylation450 BeadChip Array	PMID: 22964528	2012	Pan et al.		8	8	1	1	dataset	Pearson correlation, Nreads >10	1	Col.Adj+PBC+QN-B		color adjustment, type II adjustment and QN	1.25
Measuring the methylome in clinical samples: Improved processing of the Infinium Human Methylation450 BeadChip Array	PMID: 22964528	2012	Pan et al.		8	8	1	1	dataset	Pearson correlation, Nreads >10	1	ILMN		GS	5.25
Measuring the methylome in clinical samples: Improved processing of the Infinium Human Methylation450 BeadChip Array	PMID: 22964528	2012	Pan et al.		8	8	1	1	dataset	Pearson correlation, Nreads >10	1	ILMN+PBC		GS and type II adjustment	1.25
Measuring the methylome in clinical samples: Improved processing of the Infinium Human Methylation450 BeadChip Array	PMID: 22964528	2012	Pan et al.		8	8	1	1	dataset	Pearson correlation, Nreads >10	1	SWAN	y		1.25
Measuring the methylome in clinical samples: Improved processing of the Infinium Human Methylation450 BeadChip Array	PMID: 22964528	2012	Pan et al.		8	8	1	1	dataset	slope, Nreads >10	1	Raw	y		8
Measuring the methylome in clinical samples: Improved processing of the Infinium Human Methylation450 BeadChip Array	PMID: 22964528	2012	Pan et al.		8	8	1	1	dataset	slope, Nreads >10	1	Col.Adj		color adjustment	4.5
Measuring the methylome in clinical samples: Improved processing of the Infinium Human Methylation450 BeadChip Array	PMID: 22964528	2012	Pan et al.		8	8	1	1	dataset	slope, Nreads >10	1	PBC		type II adjustment	3
Measuring the methylome in clinical samples: Improved processing of the Infinium Human Methylation450 BeadChip Array	PMID: 22964528	2012	Pan et al.		8	8	1	1	dataset	slope, Nreads >10	1	QN-B		QN/inter-sample quantile normalization	7
Measuring the methylome in clinical samples: Improved processing of the Infinium Human Methylation450 BeadChip Array	PMID: 22964528	2012	Pan et al.		8	8	1	1	dataset	slope, Nreads >10	1	Col.Adj+PBC+QN-B		color adjustment, type II adjustment and QN	1
Measuring the methylome in clinical samples: Improved processing of the Infinium Human Methylation450 BeadChip Array	PMID: 22964528	2012	Pan et al.		8	8	1	1	dataset	slope, Nreads >10	1	ILMN		GS	6
Measuring the methylome in clinical samples: Improved processing of the Infinium Human Methylation450 BeadChip Array	PMID: 22964528	2012	Pan et al.		8	8	1	1	dataset	slope, Nreads >10	1	ILMN+PBC		GS and type II adjustment	2
Measuring the methylome in clinical samples: Improved processing of the Infinium Human Methylation450 BeadChip Array	PMID: 22964528	2012	Pan et al.		8	8	1	1	dataset	slope, Nreads >10	1	SWAN	y		4.5
Evaluation of the Infinium Methylation 450K technology	PMID: 22126295	2011	Dedeurwaerder et al.	PBC	2	2	2	1	1_dataset	DMP difference	1	ILMN		Raw/Infinium raw	2
Evaluation of the Infinium Methylation 450K technology	PMID: 22126295	2011	Dedeurwaerder et al.	PBC	2	2	2	1	1_dataset	DMP difference	1	PBC	y		1
Evaluation of the Infinium Methylation 450K technology	PMID: 22126295	2011	Dedeurwaerder et al.	PBC	2	2	2	1	1_dataset	ß-value range	1	ILMN		Raw/Infinium raw	2
Evaluation of the Infinium Methylation 450K technology	PMID: 22126295	2011	Dedeurwaerder et al.	PBC	2	2	2	1	1_dataset	ß-value range	1	PBC	y		1
Evaluation of the Infinium Methylation 450K technology	PMID: 22126295	2011	Dedeurwaerder et al.	PBC	2	2	2	1	1_dataset	ß-distribution	1	ILMN		Raw/Infinium raw	2
Evaluation of the Infinium Methylation 450K technology	PMID: 22126295	2011	Dedeurwaerder et al.	PBC	2	2	2	1	1_dataset	ß-distribution	1	PBC	y		1
Evaluation of the Infinium Methylation 450K technology	PMID: 22126295	2011	Dedeurwaerder et al.	PBC	2	2	2	1	1_dataset	ß-value SD	1	ILMN		Raw/Infinium raw	2
Evaluation of the Infinium Methylation 450K technology	PMID: 22126295	2011	Dedeurwaerder et al.	PBC	2	2	2	1	1_dataset	ß-value SD	1	PBC	y		1
Evaluation of the Infinium Methylation 450K technology	PMID: 22126295	2011	Dedeurwaerder et al.	PBC	2	2	2	1	1_dataset	Correlation	1	ILMN		Raw/Infinium raw	2
Evaluation of the Infinium Methylation 450K technology	PMID: 22126295	2011	Dedeurwaerder et al.	PBC	2	2	2	1	1_dataset	Correlation	1	PBC	y		1
Evaluation of the Infinium Methylation 450K technology	PMID: 22126295	2011	Dedeurwaerder et al.	PBC	2	2	2	1	1_dataset	absolute difference	1	ILMN		Raw/Infinium raw	1.5
Evaluation of the Infinium Methylation 450K technology	PMID: 22126295	2011	Dedeurwaerder et al.	PBC	2	2	2	1	1_dataset	absolute difference	1	PBC	y		1.5
Evaluation of the Infinium Methylation 450K technology	PMID: 22126295	2011	Dedeurwaerder et al.	PBC	2	2	2	1	1_dataset	benefit of PBC	1	ILMN		Raw/Infinium raw	2
Evaluation of the Infinium Methylation 450K technology	PMID: 22126295	2011	Dedeurwaerder et al.	PBC	2	2	2	1	1_dataset	benefit of PBC	1	PBC	y		1
Evaluation of the Infinium Methylation 450K technology	PMID: 22126295	2011	Dedeurwaerder et al.	PBC	2	2	2	1	2_dataset	infinium site density	1	ILMN		Raw/Infinium raw	2
Evaluation of the Infinium Methylation 450K technology	PMID: 22126295	2011	Dedeurwaerder et al.	PBC	2	2	2	1	2_dataset	infinium site density	1	PBC	y		1
Evaluation of the Infinium Methylation 450K technology	PMID: 22126295	2011	Dedeurwaerder et al.	PBC	2	2	2	1	2_dataset	Methylation value difference	1	ILMN		Raw/Infinium raw	1.14286	average of 7 values
Evaluation of the Infinium Methylation 450K technology	PMID: 22126295	2011	Dedeurwaerder et al.	PBC	2	2	2	1	2_dataset	Methylation value difference	1	PBC	y		1.71429	average of 7 values
Evaluation of the Infinium Methylation 450K technology	PMID: 22126295	2011	Dedeurwaerder et al.	PBC	2	2	2	1	2_dataset	methylation level	1	ILMN		Raw/Infinium raw	2	average of 2 values
Evaluation of the Infinium Methylation 450K technology	PMID: 22126295	2011	Dedeurwaerder et al.	PBC	2	2	2	1	2_dataset	methylation level	1	PBC	y		1	average of 2 values
Sensitivity Analysis of the MGMT-STP27 Model and Impact of Genetic and Epigenetic Context to Predict the MGMT Methylation Status in Gliomas and Other Tumors	PMID: 26927331	2016	Bady et al.		6	6	2	1	TCGA-GBM	missclasification	1	Raw	y		1
Sensitivity Analysis of the MGMT-STP27 Model and Impact of Genetic and Epigenetic Context to Predict the MGMT Methylation Status in Gliomas and Other Tumors	PMID: 26927331	2016	Bady et al.		6	6	2	1	TCGA-GBM	missclasification	1	ILMN		Illumina	2.5
Sensitivity Analysis of the MGMT-STP27 Model and Impact of Genetic and Epigenetic Context to Predict the MGMT Methylation Status in Gliomas and Other Tumors	PMID: 26927331	2016	Bady et al.		6	6	2	1	TCGA-GBM	missclasification	1	danen		background correction	2.5
Sensitivity Analysis of the MGMT-STP27 Model and Impact of Genetic and Epigenetic Context to Predict the MGMT Methylation Status in Gliomas and Other Tumors	PMID: 26927331	2016	Bady et al.		6	6	2	1	TCGA-GBM	missclasification	1	noob	y		4.5
Sensitivity Analysis of the MGMT-STP27 Model and Impact of Genetic and Epigenetic Context to Predict the MGMT Methylation Status in Gliomas and Other Tumors	PMID: 26927331	2016	Bady et al.		6	6	2	1	TCGA-GBM	missclasification	1	StratQN		quantile normalization	6
Sensitivity Analysis of the MGMT-STP27 Model and Impact of Genetic and Epigenetic Context to Predict the MGMT Methylation Status in Gliomas and Other Tumors	PMID: 26927331	2016	Bady et al.		6	6	2	1	TCGA-GBM	missclasification	1	SWAN	y		4.5
Sensitivity Analysis of the MGMT-STP27 Model and Impact of Genetic and Epigenetic Context to Predict the MGMT Methylation Status in Gliomas and Other Tumors	PMID: 26927331	2016	Bady et al.		6	6	2	1	M-GBM	missclasification	1	Raw	y		1.5
Sensitivity Analysis of the MGMT-STP27 Model and Impact of Genetic and Epigenetic Context to Predict the MGMT Methylation Status in Gliomas and Other Tumors	PMID: 26927331	2016	Bady et al.		6	6	2	1	M-GBM	missclasification	1	ILMN		Illumina	3.33
Sensitivity Analysis of the MGMT-STP27 Model and Impact of Genetic and Epigenetic Context to Predict the MGMT Methylation Status in Gliomas and Other Tumors	PMID: 26927331	2016	Bady et al.		6	6	2	1	M-GBM	missclasification	1	danen		background correction	3.33
Sensitivity Analysis of the MGMT-STP27 Model and Impact of Genetic and Epigenetic Context to Predict the MGMT Methylation Status in Gliomas and Other Tumors	PMID: 26927331	2016	Bady et al.		6	6	2	1	M-GBM	missclasification	1	noob	y		3.33
Sensitivity Analysis of the MGMT-STP27 Model and Impact of Genetic and Epigenetic Context to Predict the MGMT Methylation Status in Gliomas and Other Tumors	PMID: 26927331	2016	Bady et al.		6	6	2	1	M-GBM	missclasification	1	StratQN		quantile normalization	6
Sensitivity Analysis of the MGMT-STP27 Model and Impact of Genetic and Epigenetic Context to Predict the MGMT Methylation Status in Gliomas and Other Tumors	PMID: 26927331	2016	Bady et al.		6	6	2	1	M-GBM	missclasification	1	SWAN	y		1.5
Sensitivity Analysis of the MGMT-STP27 Model and Impact of Genetic and Epigenetic Context to Predict the MGMT Methylation Status in Gliomas and Other Tumors	PMID: 26927331	2016	Bady et al.		6	5	2	1	dataset	probabilities	1	ILMN		Illumina	1.5
Sensitivity Analysis of the MGMT-STP27 Model and Impact of Genetic and Epigenetic Context to Predict the MGMT Methylation Status in Gliomas and Other Tumors	PMID: 26927331	2016	Bady et al.		6	5	2	1	dataset	probabilities	1	danen		background correction	1.5
Sensitivity Analysis of the MGMT-STP27 Model and Impact of Genetic and Epigenetic Context to Predict the MGMT Methylation Status in Gliomas and Other Tumors	PMID: 26927331	2016	Bady et al.		6	5	2	1	dataset	probabilities	1	StratQN		quantile normalization	5
Sensitivity Analysis of the MGMT-STP27 Model and Impact of Genetic and Epigenetic Context to Predict the MGMT Methylation Status in Gliomas and Other Tumors	PMID: 26927331	2016	Bady et al.		6	5	2	1	dataset	probabilities	1	SWAN	y		3.5
Sensitivity Analysis of the MGMT-STP27 Model and Impact of Genetic and Epigenetic Context to Predict the MGMT Methylation Status in Gliomas and Other Tumors	PMID: 26927331	2016	Bady et al.		6	5	2	1	dataset	probabilities	1	noob	y		3.5
Sensitivity Analysis of the MGMT-STP27 Model and Impact of Genetic and Epigenetic Context to Predict the MGMT Methylation Status in Gliomas and Other Tumors	PMID: 26927331	2016	Bady et al.		6	5	2	1	TCGA-GBM	probabilities	1	ILMN		Illumina	1.5
Sensitivity Analysis of the MGMT-STP27 Model and Impact of Genetic and Epigenetic Context to Predict the MGMT Methylation Status in Gliomas and Other Tumors	PMID: 26927331	2016	Bady et al.		6	5	2	1	TCGA-GBM	probabilities	1	danen		background correction	1.5
Sensitivity Analysis of the MGMT-STP27 Model and Impact of Genetic and Epigenetic Context to Predict the MGMT Methylation Status in Gliomas and Other Tumors	PMID: 26927331	2016	Bady et al.		6	5	2	1	TCGA-GBM	probabilities	1	StratQN		quantile normalization	5
Sensitivity Analysis of the MGMT-STP27 Model and Impact of Genetic and Epigenetic Context to Predict the MGMT Methylation Status in Gliomas and Other Tumors	PMID: 26927331	2016	Bady et al.		6	5	2	1	TCGA-GBM	probabilities	1	SWAN	y		4
Sensitivity Analysis of the MGMT-STP27 Model and Impact of Genetic and Epigenetic Context to Predict the MGMT Methylation Status in Gliomas and Other Tumors	PMID: 26927331	2016	Bady et al.		6	5	2	1	TCGA-GBM	probabilities	1	noob	y		3
Systematic evaluation of DNA methylation age estimation with common preprocessing methods and the Infinium MethylationEPIC BeadChip array	PMID: 30326963	2018	McEwen et al.		4	4	2	1	monocyte	correlation	1	ILMN		GS	1
Systematic evaluation of DNA methylation age estimation with common preprocessing methods and the Infinium MethylationEPIC BeadChip array	PMID: 30326963	2018	McEwen et al.		4	4	2	1	monocyte	correlation	1	noob	y		4
Systematic evaluation of DNA methylation age estimation with common preprocessing methods and the Infinium MethylationEPIC BeadChip array	PMID: 30326963	2018	McEwen et al.		4	4	2	1	monocyte	correlation	1	Raw	y		3
Systematic evaluation of DNA methylation age estimation with common preprocessing methods and the Infinium MethylationEPIC BeadChip array	PMID: 30326963	2018	McEwen et al.		4	4	2	1	monocyte	correlation	1	StratQN		Quantile	2
Systematic evaluation of DNA methylation age estimation with common preprocessing methods and the Infinium MethylationEPIC BeadChip array	PMID: 30326963	2018	McEwen et al.		4	4	2	1	technical replicates	technical replicates	1	ILMN		GS	1
Systematic evaluation of DNA methylation age estimation with common preprocessing methods and the Infinium MethylationEPIC BeadChip array	PMID: 30326963	2018	McEwen et al.		4	4	2	1	technical replicates	technical replicates	1	noob	y		2
Systematic evaluation of DNA methylation age estimation with common preprocessing methods and the Infinium MethylationEPIC BeadChip array	PMID: 30326963	2018	McEwen et al.		4	4	2	1	technical replicates	technical replicates	1	Raw	y		4
Systematic evaluation of DNA methylation age estimation with common preprocessing methods and the Infinium MethylationEPIC BeadChip array	PMID: 30326963	2018	McEwen et al.		4	4	2	1	technical replicates	technical replicates	1	StratQN		Quantile	3
Systematic evaluation of DNA methylation age estimation with common preprocessing methods and the Infinium MethylationEPIC BeadChip array	PMID: 30326963	2018	McEwen et al.		4	4	2	1	technical replicates	correlation	1	ILMN		GS	2
Systematic evaluation of DNA methylation age estimation with common preprocessing methods and the Infinium MethylationEPIC BeadChip array	PMID: 30326963	2018	McEwen et al.		4	4	2	1	technical replicates	correlation	1	noob	y		1
Systematic evaluation of DNA methylation age estimation with common preprocessing methods and the Infinium MethylationEPIC BeadChip array	PMID: 30326963	2018	McEwen et al.		4	4	2	1	technical replicates	correlation	1	Raw	y		3
Systematic evaluation of DNA methylation age estimation with common preprocessing methods and the Infinium MethylationEPIC BeadChip array	PMID: 30326963	2018	McEwen et al.		4	4	2	1	technical replicates	correlation	1	StratQN		Quantile	4
Systematic evaluation of DNA methylation age estimation with common preprocessing methods and the Infinium MethylationEPIC BeadChip array	PMID: 30326963	2018	McEwen et al.		4	4	2	1	450K vs. EPIC	age prediction	1	ILMN		GS	2
Systematic evaluation of DNA methylation age estimation with common preprocessing methods and the Infinium MethylationEPIC BeadChip array	PMID: 30326963	2018	McEwen et al.		4	4	2	1	450K vs. EPIC	age prediction	1	noob	y		3.5
Systematic evaluation of DNA methylation age estimation with common preprocessing methods and the Infinium MethylationEPIC BeadChip array	PMID: 30326963	2018	McEwen et al.		4	4	2	1	450K vs. EPIC	age prediction	1	Raw	y		3.5
Systematic evaluation of DNA methylation age estimation with common preprocessing methods and the Infinium MethylationEPIC BeadChip array	PMID: 30326963	2018	McEwen et al.		4	4	2	1	450K vs. EPIC	age prediction	1	StratQN		Quantile	1
Identifying and correcting epigenetics measurements for systematic sources of variation	PMID: 29588806	2018	Perrier et al.		5	4	1	1	dataset	R^2 on ß-values	1	Raw	y		4
Identifying and correcting epigenetics measurements for systematic sources of variation	PMID: 29588806	2018	Perrier et al.		5	4	1	1	dataset	R^2 on ß-values	1	Residuals	y		3
Identifying and correcting epigenetics measurements for systematic sources of variation	PMID: 29588806	2018	Perrier et al.		5	4	1	1	dataset	R^2 on ß-values	1	Combat	y		2
Identifying and correcting epigenetics measurements for systematic sources of variation	PMID: 29588806	2018	Perrier et al.		5	4	1	1	dataset	R^2 on ß-values	1	SVA	y		1
Identifying and correcting epigenetics measurements for systematic sources of variation	PMID: 29588806	2018	Perrier et al.		5	4	1	1	dataset	R^2 on M-values	1	Raw	y		4
Identifying and correcting epigenetics measurements for systematic sources of variation	PMID: 29588806	2018	Perrier et al.		5	4	1	1	dataset	R^2 on M-values	1	Residuals	y		2
Identifying and correcting epigenetics measurements for systematic sources of variation	PMID: 29588806	2018	Perrier et al.		5	4	1	1	dataset	R^2 on M-values	1	Combat	y		3
Identifying and correcting epigenetics measurements for systematic sources of variation	PMID: 29588806	2018	Perrier et al.		5	4	1	1	dataset	R^2 on M-values	1	SVA	y		1
Identifying and correcting epigenetics measurements for systematic sources of variation	PMID: 29588806	2018	Perrier et al.		5	4	1	1	dataset	sig sites ß values	1	standard_adj		standard adjustment	2
Identifying and correcting epigenetics measurements for systematic sources of variation	PMID: 29588806	2018	Perrier et al.		5	4	1	1	dataset	sig sites ß values	1	Residuals	y		3
Identifying and correcting epigenetics measurements for systematic sources of variation	PMID: 29588806	2018	Perrier et al.		5	4	1	1	dataset	sig sites ß values	1	Combat	y		1
Identifying and correcting epigenetics measurements for systematic sources of variation	PMID: 29588806	2018	Perrier et al.		5	4	1	1	dataset	sig sites ß values	1	SVA	y		4
Identifying and correcting epigenetics measurements for systematic sources of variation	PMID: 29588806	2018	Perrier et al.		5	4	1	1	dataset	CHARGE ß values	1	standard_adj		standard adjustment	3
Identifying and correcting epigenetics measurements for systematic sources of variation	PMID: 29588806	2018	Perrier et al.		5	4	1	1	dataset	CHARGE ß values	1	Residuals	y		2
Identifying and correcting epigenetics measurements for systematic sources of variation	PMID: 29588806	2018	Perrier et al.		5	4	1	1	dataset	CHARGE ß values	1	Combat	y		4
Identifying and correcting epigenetics measurements for systematic sources of variation	PMID: 29588806	2018	Perrier et al.		5	4	1	1	dataset	CHARGE ß values	1	SVA	y		1
Identifying and correcting epigenetics measurements for systematic sources of variation	PMID: 29588806	2018	Perrier et al.		5	4	1	1	dataset	Sensitivity ß values	1	standard_adj		standard adjustment	2.5
Identifying and correcting epigenetics measurements for systematic sources of variation	PMID: 29588806	2018	Perrier et al.		5	4	1	1	dataset	Sensitivity ß values	1	Residuals	y		2.5
Identifying and correcting epigenetics measurements for systematic sources of variation	PMID: 29588806	2018	Perrier et al.		5	4	1	1	dataset	Sensitivity ß values	1	Combat	y		1
Identifying and correcting epigenetics measurements for systematic sources of variation	PMID: 29588806	2018	Perrier et al.		5	4	1	1	dataset	Sensitivity ß values	1	SVA	y		4
Identifying and correcting epigenetics measurements for systematic sources of variation	PMID: 29588806	2018	Perrier et al.		5	4	1	1	dataset	1-specificity ß values	1	standard_adj		standard adjustment	3
Identifying and correcting epigenetics measurements for systematic sources of variation	PMID: 29588806	2018	Perrier et al.		5	4	1	1	dataset	1-specificity ß values	1	Residuals	y		2
Identifying and correcting epigenetics measurements for systematic sources of variation	PMID: 29588806	2018	Perrier et al.		5	4	1	1	dataset	1-specificity ß values	1	Combat	y		4
Identifying and correcting epigenetics measurements for systematic sources of variation	PMID: 29588806	2018	Perrier et al.		5	4	1	1	dataset	1-specificity ß values	1	SVA	y		1
Identifying and correcting epigenetics measurements for systematic sources of variation	PMID: 29588806	2018	Perrier et al.		5	4	1	1	dataset	sig sites M values	1	standard_adj		standard adjustment	3
Identifying and correcting epigenetics measurements for systematic sources of variation	PMID: 29588806	2018	Perrier et al.		5	4	1	1	dataset	sig sites M values	1	Residuals	y		2
Identifying and correcting epigenetics measurements for systematic sources of variation	PMID: 29588806	2018	Perrier et al.		5	4	1	1	dataset	sig sites M values	1	Combat	y		1
Identifying and correcting epigenetics measurements for systematic sources of variation	PMID: 29588806	2018	Perrier et al.		5	4	1	1	dataset	sig sites M values	1	SVA	y		4
Identifying and correcting epigenetics measurements for systematic sources of variation	PMID: 29588806	2018	Perrier et al.		5	4	1	1	dataset	CHARGE M values	1	standard_adj		standard adjustment	4
Identifying and correcting epigenetics measurements for systematic sources of variation	PMID: 29588806	2018	Perrier et al.		5	4	1	1	dataset	CHARGE M values	1	Residuals	y		2
Identifying and correcting epigenetics measurements for systematic sources of variation	PMID: 29588806	2018	Perrier et al.		5	4	1	1	dataset	CHARGE M values	1	Combat	y		3
Identifying and correcting epigenetics measurements for systematic sources of variation	PMID: 29588806	2018	Perrier et al.		5	4	1	1	dataset	CHARGE M values	1	SVA	y		1
Identifying and correcting epigenetics measurements for systematic sources of variation	PMID: 29588806	2018	Perrier et al.		5	4	1	1	dataset	Sensitivity M values	1	standard_adj		standard adjustment	3
Identifying and correcting epigenetics measurements for systematic sources of variation	PMID: 29588806	2018	Perrier et al.		5	4	1	1	dataset	Sensitivity M values	1	Residuals	y		2
Identifying and correcting epigenetics measurements for systematic sources of variation	PMID: 29588806	2018	Perrier et al.		5	4	1	1	dataset	Sensitivity M values	1	Combat	y		1
Identifying and correcting epigenetics measurements for systematic sources of variation	PMID: 29588806	2018	Perrier et al.		5	4	1	1	dataset	Sensitivity M values	1	SVA	y		4
Identifying and correcting epigenetics measurements for systematic sources of variation	PMID: 29588806	2018	Perrier et al.		5	4	1	1	dataset	1-specificity M values	1	standard_adj		standard adjustment	3
Identifying and correcting epigenetics measurements for systematic sources of variation	PMID: 29588806	2018	Perrier et al.		5	4	1	1	dataset	1-specificity M values	1	Residuals	y		2
Identifying and correcting epigenetics measurements for systematic sources of variation	PMID: 29588806	2018	Perrier et al.		5	4	1	1	dataset	1-specificity M values	1	Combat	y		4
Identifying and correcting epigenetics measurements for systematic sources of variation	PMID: 29588806	2018	Perrier et al.		5	4	1	1	dataset	1-specificity M values	1	SVA	y		1
Identifying and correcting epigenetics measurements for systematic sources of variation	PMID: 29588806	2018	Perrier et al.		5	4	1	1	dataset	QQ ß value	1	standard_adj		standard adjustment	4
Identifying and correcting epigenetics measurements for systematic sources of variation	PMID: 29588806	2018	Perrier et al.		5	4	1	1	dataset	QQ ß value	1	Residuals	y		2
Identifying and correcting epigenetics measurements for systematic sources of variation	PMID: 29588806	2018	Perrier et al.		5	4	1	1	dataset	QQ ß value	1	Combat	y		3
Identifying and correcting epigenetics measurements for systematic sources of variation	PMID: 29588806	2018	Perrier et al.		5	4	1	1	dataset	QQ ß value	1	SVA	y		1
Identifying and correcting epigenetics measurements for systematic sources of variation	PMID: 29588806	2018	Perrier et al.		5	4	1	1	dataset	QQ M value	1	standard_adj		standard adjustment	4
Identifying and correcting epigenetics measurements for systematic sources of variation	PMID: 29588806	2018	Perrier et al.		5	4	1	1	dataset	QQ M value	1	Residuals	y		2
Identifying and correcting epigenetics measurements for systematic sources of variation	PMID: 29588806	2018	Perrier et al.		5	4	1	1	dataset	QQ M value	1	Combat	y		3
Identifying and correcting epigenetics measurements for systematic sources of variation	PMID: 29588806	2018	Perrier et al.		5	4	1	1	dataset	QQ M value	1	SVA	y		1
RELIC: a novel dye-bias correction method for Illumina Methylation BeadChip	PMID: 28049437	2017	Xu et al.	RELIC	32	3	4	1	889 blood samples	red/green ratio	1	Raw	y		3
RELIC: a novel dye-bias correction method for Illumina Methylation BeadChip	PMID: 28049437	2017	Xu et al.	RELIC	32	3	4	1	889 blood samples	red/green ratio	1	RELIC	y		1.5
RELIC: a novel dye-bias correction method for Illumina Methylation BeadChip	PMID: 28049437	2017	Xu et al.	RELIC	32	3	4	1	889 blood samples	red/green ratio	1	ILMN		Illumina	1.5
RELIC: a novel dye-bias correction method for Illumina Methylation BeadChip	PMID: 28049437	2017	Xu et al.	RELIC	32	8	4	1	dataset1	Mode deviation from true methylation level	1	Raw	y		4.33
RELIC: a novel dye-bias correction method for Illumina Methylation BeadChip	PMID: 28049437	2017	Xu et al.	RELIC	32	8	4	1	dataset1	Mode deviation from true methylation level	1	ILMN		Illumina	2.5
RELIC: a novel dye-bias correction method for Illumina Methylation BeadChip	PMID: 28049437	2017	Xu et al.	RELIC	32	8	4	1	dataset1	Mode deviation from true methylation level	1	NMLS		methylumi	7
RELIC: a novel dye-bias correction method for Illumina Methylation BeadChip	PMID: 28049437	2017	Xu et al.	RELIC	32	8	4	1	dataset1	Mode deviation from true methylation level	1	ASMN	y		4.33
RELIC: a novel dye-bias correction method for Illumina Methylation BeadChip	PMID: 28049437	2017	Xu et al.	RELIC	32	8	4	1	dataset1	Mode deviation from true methylation level	1	nanet	y		8
RELIC: a novel dye-bias correction method for Illumina Methylation BeadChip	PMID: 28049437	2017	Xu et al.	RELIC	32	8	4	1	dataset1	Mode deviation from true methylation level	1	Lumi-smooth		lumi.quantile	4.33
RELIC: a novel dye-bias correction method for Illumina Methylation BeadChip	PMID: 28049437	2017	Xu et al.	RELIC	32	8	4	1	dataset1	Mode deviation from true methylation level	1	Lumi-SSN	y		2.5
RELIC: a novel dye-bias correction method for Illumina Methylation BeadChip	PMID: 28049437	2017	Xu et al.	RELIC	32	8	4	1	dataset1	Mode deviation from true methylation level	1	RELIC	y		1
RELIC: a novel dye-bias correction method for Illumina Methylation BeadChip	PMID: 28049437	2017	Xu et al.	RELIC	32	8	4	1	dataset2	difference between 450K and BPS	1	Raw	y		7
RELIC: a novel dye-bias correction method for Illumina Methylation BeadChip	PMID: 28049437	2017	Xu et al.	RELIC	32	8	4	1	dataset2	difference between 450K and BPS	1	ILMN		Illumina	2.5
RELIC: a novel dye-bias correction method for Illumina Methylation BeadChip	PMID: 28049437	2017	Xu et al.	RELIC	32	8	4	1	dataset2	difference between 450K and BPS	1	NMLS		methylumi	2.5
RELIC: a novel dye-bias correction method for Illumina Methylation BeadChip	PMID: 28049437	2017	Xu et al.	RELIC	32	8	4	1	dataset2	difference between 450K and BPS	1	ASMN	y		5.5
RELIC: a novel dye-bias correction method for Illumina Methylation BeadChip	PMID: 28049437	2017	Xu et al.	RELIC	32	8	4	1	dataset2	difference between 450K and BPS	1	nanet	y		8
RELIC: a novel dye-bias correction method for Illumina Methylation BeadChip	PMID: 28049437	2017	Xu et al.	RELIC	32	8	4	1	dataset2	difference between 450K and BPS	1	Lumi-smooth		lumi.quantile	4
RELIC: a novel dye-bias correction method for Illumina Methylation BeadChip	PMID: 28049437	2017	Xu et al.	RELIC	32	8	4	1	dataset2	difference between 450K and BPS	1	Lumi-SSN	y		5.5
RELIC: a novel dye-bias correction method for Illumina Methylation BeadChip	PMID: 28049437	2017	Xu et al.	RELIC	32	8	4	1	dataset2	difference between 450K and BPS	1	RELIC	y		1
RELIC: a novel dye-bias correction method for Illumina Methylation BeadChip	PMID: 28049437	2017	Xu et al.	RELIC	32	8	4	1	dataset3	difference between 450K and BPS	1	Raw	y		8
RELIC: a novel dye-bias correction method for Illumina Methylation BeadChip	PMID: 28049437	2017	Xu et al.	RELIC	32	8	4	1	dataset3	difference between 450K and BPS	1	ILMN		Illumina	2.5
RELIC: a novel dye-bias correction method for Illumina Methylation BeadChip	PMID: 28049437	2017	Xu et al.	RELIC	32	8	4	1	dataset3	difference between 450K and BPS	1	NMLS		methylumi	2.5
RELIC: a novel dye-bias correction method for Illumina Methylation BeadChip	PMID: 28049437	2017	Xu et al.	RELIC	32	8	4	1	dataset3	difference between 450K and BPS	1	ASMN	y		7
RELIC: a novel dye-bias correction method for Illumina Methylation BeadChip	PMID: 28049437	2017	Xu et al.	RELIC	32	8	4	1	dataset3	difference between 450K and BPS	1	nanet	y		5.5
RELIC: a novel dye-bias correction method for Illumina Methylation BeadChip	PMID: 28049437	2017	Xu et al.	RELIC	32	8	4	1	dataset3	difference between 450K and BPS	1	Lumi-smooth		lumi.quantile	4
RELIC: a novel dye-bias correction method for Illumina Methylation BeadChip	PMID: 28049437	2017	Xu et al.	RELIC	32	8	4	1	dataset3	difference between 450K and BPS	1	Lumi-SSN	y		5.5
RELIC: a novel dye-bias correction method for Illumina Methylation BeadChip	PMID: 28049437	2017	Xu et al.	RELIC	32	8	4	1	dataset3	difference between 450K and BPS	1	RELIC	y		1
RELIC: a novel dye-bias correction method for Illumina Methylation BeadChip	PMID: 28049437	2017	Xu et al.	RELIC	32	3	4	1	889 blood samples	ß-distribution	1	Raw	y		3
RELIC: a novel dye-bias correction method for Illumina Methylation BeadChip	PMID: 28049437	2017	Xu et al.	RELIC	32	3	4	1	889 blood samples	ß-distribution	1	ILMN		Illumina	1
RELIC: a novel dye-bias correction method for Illumina Methylation BeadChip	PMID: 28049437	2017	Xu et al.	RELIC	32	3	4	1	889 blood samples	ß-distribution	1	RELIC	y		2
RELIC: a novel dye-bias correction method for Illumina Methylation BeadChip	PMID: 28049437	2017	Xu et al.	RELIC	32	8	4	1	datset4	difference between 450K and BPS	1	Raw+SWAN	y		4
RELIC: a novel dye-bias correction method for Illumina Methylation BeadChip	PMID: 28049437	2017	Xu et al.	RELIC	32	8	4	1	datset4	difference between 450K and BPS	1	ILMN+SWAN		Illumina+SWAN	2.5
RELIC: a novel dye-bias correction method for Illumina Methylation BeadChip	PMID: 28049437	2017	Xu et al.	RELIC	32	8	4	1	datset4	difference between 450K and BPS	1	NMLS+SWAN		methylumi+SWAN	2.5
RELIC: a novel dye-bias correction method for Illumina Methylation BeadChip	PMID: 28049437	2017	Xu et al.	RELIC	32	8	4	1	datset4	difference between 450K and BPS	1	ASMN+SWAN	y		6
RELIC: a novel dye-bias correction method for Illumina Methylation BeadChip	PMID: 28049437	2017	Xu et al.	RELIC	32	8	4	1	datset4	difference between 450K and BPS	1	nanet+SWAN	y		8
RELIC: a novel dye-bias correction method for Illumina Methylation BeadChip	PMID: 28049437	2017	Xu et al.	RELIC	32	8	4	1	datset4	difference between 450K and BPS	1	Lumi-smooth+SWAN		lumi.quantile+SWAN	5
RELIC: a novel dye-bias correction method for Illumina Methylation BeadChip	PMID: 28049437	2017	Xu et al.	RELIC	32	8	4	1	datset4	difference between 450K and BPS	1	Lumi-SSN+SWAN	y		7
RELIC: a novel dye-bias correction method for Illumina Methylation BeadChip	PMID: 28049437	2017	Xu et al.	RELIC	32	8	4	1	datset4	difference between 450K and BPS	1	RELIC+SWAN	y		1
RELIC: a novel dye-bias correction method for Illumina Methylation BeadChip	PMID: 28049437	2017	Xu et al.	RELIC	32	8	4	1	datset5	difference between 450K and BPS	1	Raw+BMIQ	y		7
RELIC: a novel dye-bias correction method for Illumina Methylation BeadChip	PMID: 28049437	2017	Xu et al.	RELIC	32	8	4	1	datset5	difference between 450K and BPS	1	ILMN+BMIQ		Illumina+BMIQ	1.33
RELIC: a novel dye-bias correction method for Illumina Methylation BeadChip	PMID: 28049437	2017	Xu et al.	RELIC	32	8	4	1	datset5	difference between 450K and BPS	1	NMLS+BMIQ		methylumi+BMIQ	1.33
RELIC: a novel dye-bias correction method for Illumina Methylation BeadChip	PMID: 28049437	2017	Xu et al.	RELIC	32	8	4	1	datset5	difference between 450K and BPS	1	ASMN+BMIQ	y		7
RELIC: a novel dye-bias correction method for Illumina Methylation BeadChip	PMID: 28049437	2017	Xu et al.	RELIC	32	8	4	1	datset5	difference between 450K and BPS	1	nanet+BMIQ	y		8
RELIC: a novel dye-bias correction method for Illumina Methylation BeadChip	PMID: 28049437	2017	Xu et al.	RELIC	32	8	4	1	datset5	difference between 450K and BPS	1	Lumi-smooth+BMIQ		lumi.quantile+BMIQ	5
RELIC: a novel dye-bias correction method for Illumina Methylation BeadChip	PMID: 28049437	2017	Xu et al.	RELIC	32	8	4	1	datset5	difference between 450K and BPS	1	Lumi-SSN+BMIQ	y		1.33
RELIC: a novel dye-bias correction method for Illumina Methylation BeadChip	PMID: 28049437	2017	Xu et al.	RELIC	32	8	4	1	datset5	difference between 450K and BPS	1	RELIC+BMIQ	y		4
RELIC: a novel dye-bias correction method for Illumina Methylation BeadChip	PMID: 28049437	2017	Xu et al.	RELIC	32	8	4	1	datset6	difference between 450K and BPS	1	Raw+RCP	y		1.25
RELIC: a novel dye-bias correction method for Illumina Methylation BeadChip	PMID: 28049437	2017	Xu et al.	RELIC	32	8	4	1	datset6	difference between 450K and BPS	1	ILMN+RCP		Illumina+RCP	1.25
RELIC: a novel dye-bias correction method for Illumina Methylation BeadChip	PMID: 28049437	2017	Xu et al.	RELIC	32	8	4	1	datset6	difference between 450K and BPS	1	NMLS+RCP		methylumi+RCP	1.25
RELIC: a novel dye-bias correction method for Illumina Methylation BeadChip	PMID: 28049437	2017	Xu et al.	RELIC	32	8	4	1	datset6	difference between 450K and BPS	1	ASMN+RCP	y		1.25
RELIC: a novel dye-bias correction method for Illumina Methylation BeadChip	PMID: 28049437	2017	Xu et al.	RELIC	32	8	4	1	datset6	difference between 450K and BPS	1	nanet+RCP	y		8
RELIC: a novel dye-bias correction method for Illumina Methylation BeadChip	PMID: 28049437	2017	Xu et al.	RELIC	32	8	4	1	datset6	difference between 450K and BPS	1	Lumi-smooth+RCP		lumi.quantile+RCP	5.33
RELIC: a novel dye-bias correction method for Illumina Methylation BeadChip	PMID: 28049437	2017	Xu et al.	RELIC	32	8	4	1	datset6	difference between 450K and BPS	1	Lumi-SSN+RCP	y		5.33
RELIC: a novel dye-bias correction method for Illumina Methylation BeadChip	PMID: 28049437	2017	Xu et al.	RELIC	32	8	4	1	datset6	difference between 450K and BPS	1	RELIC+RCP	y		5.33
ENmix: a novel background correction method for Illumina HumanMethylation450 BeadChip	PMID: 26384415	2016	Xu et al.	ENmix	5	5	1	1	19 duplicated pairs	correlation coefficient	1	Raw	y		5	three Enmix methods were pooled; average of probe I and II
ENmix: a novel background correction method for Illumina HumanMethylation450 BeadChip	PMID: 26384415	2016	Xu et al.	ENmix	5	5	1	1	19 duplicated pairs	correlation coefficient	1	q5	y		2	three Enmix methods were pooled; average of probe I and II
ENmix: a novel background correction method for Illumina HumanMethylation450 BeadChip	PMID: 26384415	2016	Xu et al.	ENmix	5	5	1	1	19 duplicated pairs	correlation coefficient	1	lumi1	y		4	three Enmix methods were pooled; average of probe I and II
ENmix: a novel background correction method for Illumina HumanMethylation450 BeadChip	PMID: 26384415	2016	Xu et al.	ENmix	5	5	1	1	19 duplicated pairs	correlation coefficient	1	lumi2	y		3	three Enmix methods were pooled; average of probe I and II
ENmix: a novel background correction method for Illumina HumanMethylation450 BeadChip	PMID: 26384415	2016	Xu et al.	ENmix	5	5	1	1	19 duplicated pairs	correlation coefficient	1	ENmix	y		1	three Enmix methods were pooled; average of probe I and II
ENmix: a novel background correction method for Illumina HumanMethylation450 BeadChip	PMID: 26384415	2016	Xu et al.	ENmix	5	5	1	1	19 duplicated pairs	MethDiff	1	Raw	y		5	three Enmix methods were pooled; average of probe I and II
ENmix: a novel background correction method for Illumina HumanMethylation450 BeadChip	PMID: 26384415	2016	Xu et al.	ENmix	5	5	1	1	19 duplicated pairs	MethDiff	1	q5	y		2	three Enmix methods were pooled; average of probe I and II
ENmix: a novel background correction method for Illumina HumanMethylation450 BeadChip	PMID: 26384415	2016	Xu et al.	ENmix	5	5	1	1	19 duplicated pairs	MethDiff	1	lumi1	y		4	three Enmix methods were pooled; average of probe I and II
ENmix: a novel background correction method for Illumina HumanMethylation450 BeadChip	PMID: 26384415	2016	Xu et al.	ENmix	5	5	1	1	19 duplicated pairs	MethDiff	1	lumi2	y		3	three Enmix methods were pooled; average of probe I and II
ENmix: a novel background correction method for Illumina HumanMethylation450 BeadChip	PMID: 26384415	2016	Xu et al.	ENmix	5	5	1	1	19 duplicated pairs	MethDiff	1	ENmix	y		1	three Enmix methods were pooled; average of probe I and II
ENmix: a novel background correction method for Illumina HumanMethylation450 BeadChip	PMID: 26384415	2016	Xu et al.	ENmix	5	4	1	1	19 duplicated pairs	Median of deviation	1	Raw	y		3	Enmix methods pooled
ENmix: a novel background correction method for Illumina HumanMethylation450 BeadChip	PMID: 26384415	2016	Xu et al.	ENmix	5	4	1	1	19 duplicated pairs	Median of deviation	1	q5	y		4	Enmix methods pooled
ENmix: a novel background correction method for Illumina HumanMethylation450 BeadChip	PMID: 26384415	2016	Xu et al.	ENmix	5	4	1	1	19 duplicated pairs	Median of deviation	1	lumi1	y		2	Enmix methods pooled
ENmix: a novel background correction method for Illumina HumanMethylation450 BeadChip	PMID: 26384415	2016	Xu et al.	ENmix	5	4	1	1	19 duplicated pairs	Median of deviation	1	ENmix	y		1	Enmix methods pooled
ENmix: a novel background correction method for Illumina HumanMethylation450 BeadChip	PMID: 26384415	2016	Xu et al.	ENmix	5	5	1	1	19 duplicated pairs	mean methylation deviation	1	Raw	y		3	Enmix methods pooled
ENmix: a novel background correction method for Illumina HumanMethylation450 BeadChip	PMID: 26384415	2016	Xu et al.	ENmix	5	5	1	1	19 duplicated pairs	mean methylation deviation	1	q5	y		2	Enmix methods pooled
ENmix: a novel background correction method for Illumina HumanMethylation450 BeadChip	PMID: 26384415	2016	Xu et al.	ENmix	5	5	1	1	19 duplicated pairs	mean methylation deviation	1	lumi1	y		4	Enmix methods pooled
ENmix: a novel background correction method for Illumina HumanMethylation450 BeadChip	PMID: 26384415	2016	Xu et al.	ENmix	5	5	1	1	19 duplicated pairs	mean methylation deviation	1	lumi2	y		5	Enmix methods pooled
ENmix: a novel background correction method for Illumina HumanMethylation450 BeadChip	PMID: 26384415	2016	Xu et al.	ENmix	5	5	1	1	19 duplicated pairs	mean methylation deviation	1	ENmix	y		1	Enmix methods pooled
ENmix: a novel background correction method for Illumina HumanMethylation450 BeadChip	PMID: 26384415	2016	Xu et al.	ENmix	5	5	1	1	19 duplicated pairs	median methylation deviation	1	Raw	y		3	Enmix methods pooled
ENmix: a novel background correction method for Illumina HumanMethylation450 BeadChip	PMID: 26384415	2016	Xu et al.	ENmix	5	5	1	1	19 duplicated pairs	median methylation deviation	1	q5	y		2	Enmix methods pooled
ENmix: a novel background correction method for Illumina HumanMethylation450 BeadChip	PMID: 26384415	2016	Xu et al.	ENmix	5	5	1	1	19 duplicated pairs	median methylation deviation	1	lumi1	y		4	Enmix methods pooled
ENmix: a novel background correction method for Illumina HumanMethylation450 BeadChip	PMID: 26384415	2016	Xu et al.	ENmix	5	5	1	1	19 duplicated pairs	median methylation deviation	1	lumi2	y		5	Enmix methods pooled
ENmix: a novel background correction method for Illumina HumanMethylation450 BeadChip	PMID: 26384415	2016	Xu et al.	ENmix	5	5	1	1	19 duplicated pairs	median methylation deviation	1	ENmix	y		1	Enmix methods pooled
Low-level processing of Illumina Infinium DNA Methylation BeadArrays	PMID: 23476028	2013	Triche et al.	noob	9	8	4	1	six PBL replicates	probe-level SD ß-values	1	Raw	y		8
Low-level processing of Illumina Infinium DNA Methylation BeadArrays	PMID: 23476028	2013	Triche et al.	noob	9	8	4	1	six PBL replicates	probe-level SD ß-values	1	q5	y		6
Low-level processing of Illumina Infinium DNA Methylation BeadArrays	PMID: 23476028	2013	Triche et al.	noob	9	8	4	1	six PBL replicates	probe-level SD ß-values	1	lumi3		lumi	3.5
Low-level processing of Illumina Infinium DNA Methylation BeadArrays	PMID: 23476028	2013	Triche et al.	noob	9	8	4	1	six PBL replicates	probe-level SD ß-values	1	normexp	y		7
Low-level processing of Illumina Infinium DNA Methylation BeadArrays	PMID: 23476028	2013	Triche et al.	noob	9	8	4	1	six PBL replicates	probe-level SD ß-values	1	dfcm	y		5
Low-level processing of Illumina Infinium DNA Methylation BeadArrays	PMID: 23476028	2013	Triche et al.	noob	9	8	4	1	six PBL replicates	probe-level SD ß-values	1	doob	y		3.5
Low-level processing of Illumina Infinium DNA Methylation BeadArrays	PMID: 23476028	2013	Triche et al.	noob	9	8	4	1	six PBL replicates	probe-level SD ß-values	1	noob	y		2
Low-level processing of Illumina Infinium DNA Methylation BeadArrays	PMID: 23476028	2013	Triche et al.	noob	9	8	4	1	six PBL replicates	probe-level SD ß-values	1	goob	y		1
Low-level processing of Illumina Infinium DNA Methylation BeadArrays	PMID: 23476028	2013	Triche et al.	noob	9	8	4	1	six PBL replicates	probe-level SD M-values	1	Raw	y		8
Low-level processing of Illumina Infinium DNA Methylation BeadArrays	PMID: 23476028	2013	Triche et al.	noob	9	8	4	1	six PBL replicates	probe-level SD M-values	1	q5	y		5
Low-level processing of Illumina Infinium DNA Methylation BeadArrays	PMID: 23476028	2013	Triche et al.	noob	9	8	4	1	six PBL replicates	probe-level SD M-values	1	lumi3		lumi	4
Low-level processing of Illumina Infinium DNA Methylation BeadArrays	PMID: 23476028	2013	Triche et al.	noob	9	8	4	1	six PBL replicates	probe-level SD M-values	1	normexp	y		7
Low-level processing of Illumina Infinium DNA Methylation BeadArrays	PMID: 23476028	2013	Triche et al.	noob	9	8	4	1	six PBL replicates	probe-level SD M-values	1	dfcm	y		6
Low-level processing of Illumina Infinium DNA Methylation BeadArrays	PMID: 23476028	2013	Triche et al.	noob	9	8	4	1	six PBL replicates	probe-level SD M-values	1	doob	y		2
Low-level processing of Illumina Infinium DNA Methylation BeadArrays	PMID: 23476028	2013	Triche et al.	noob	9	8	4	1	six PBL replicates	probe-level SD M-values	1	noob	y		1
Low-level processing of Illumina Infinium DNA Methylation BeadArrays	PMID: 23476028	2013	Triche et al.	noob	9	8	4	1	six PBL replicates	probe-level SD M-values	1	goob	y		3
Low-level processing of Illumina Infinium DNA Methylation BeadArrays	PMID: 23476028	2013	Triche et al.	noob	9	7	4	1	four replicates mixed	probe-bias M-values	1	Raw	y		4.64	averaged Type I and II, averaged samples
Low-level processing of Illumina Infinium DNA Methylation BeadArrays	PMID: 23476028	2013	Triche et al.	noob	9	7	4	1	four replicates mixed	probe-bias M-values	1	q5	y		3.23	averaged Type I and II, averaged samples
Low-level processing of Illumina Infinium DNA Methylation BeadArrays	PMID: 23476028	2013	Triche et al.	noob	9	7	4	1	four replicates mixed	probe-bias M-values	1	normexp	y		2.51	averaged Type I and II, averaged samples
Low-level processing of Illumina Infinium DNA Methylation BeadArrays	PMID: 23476028	2013	Triche et al.	noob	9	7	4	1	four replicates mixed	probe-bias M-values	1	dfcm	y		2.51	averaged Type I and II, averaged samples
Low-level processing of Illumina Infinium DNA Methylation BeadArrays	PMID: 23476028	2013	Triche et al.	noob	9	7	4	1	four replicates mixed	probe-bias M-values	1	doob	y		3.66	averaged Type I and II, averaged samples
Low-level processing of Illumina Infinium DNA Methylation BeadArrays	PMID: 23476028	2013	Triche et al.	noob	9	7	4	1	four replicates mixed	probe-bias M-values	1	noob	y		2.57	averaged Type I and II, averaged samples
Low-level processing of Illumina Infinium DNA Methylation BeadArrays	PMID: 23476028	2013	Triche et al.	noob	9	7	4	1	four replicates mixed	probe-bias M-values	1	goob	y		2.38	averaged Type I and II, averaged samples
Low-level processing of Illumina Infinium DNA Methylation BeadArrays	PMID: 23476028	2013	Triche et al.	noob	9	7	4	1	four replicates mixed	probe-bias M-values_1	1	Raw	y		4	averaged Type I and II, averaged samples
Low-level processing of Illumina Infinium DNA Methylation BeadArrays	PMID: 23476028	2013	Triche et al.	noob	9	7	4	1	four replicates mixed	probe-bias M-values_1	1	q5	y		2.75	averaged Type I and II, averaged samples
Low-level processing of Illumina Infinium DNA Methylation BeadArrays	PMID: 23476028	2013	Triche et al.	noob	9	7	4	1	four replicates mixed	probe-bias M-values_1	1	normexp	y		5.125	averaged Type I and II, averaged samples
Low-level processing of Illumina Infinium DNA Methylation BeadArrays	PMID: 23476028	2013	Triche et al.	noob	9	7	4	1	four replicates mixed	probe-bias M-values_1	1	dfcm	y		4.125	averaged Type I and II, averaged samples
Low-level processing of Illumina Infinium DNA Methylation BeadArrays	PMID: 23476028	2013	Triche et al.	noob	9	7	4	1	four replicates mixed	probe-bias M-values_1	1	doob	y		2.5	averaged Type I and II, averaged samples
Low-level processing of Illumina Infinium DNA Methylation BeadArrays	PMID: 23476028	2013	Triche et al.	noob	9	7	4	1	four replicates mixed	probe-bias M-values_1	1	noob	y		4.125	averaged Type I and II, averaged samples
Low-level processing of Illumina Infinium DNA Methylation BeadArrays	PMID: 23476028	2013	Triche et al.	noob	9	7	4	1	four replicates mixed	probe-bias M-values_1	1	goob	y		5.375	averaged Type I and II, averaged samples
Low-level processing of Illumina Infinium DNA Methylation BeadArrays	PMID: 23476028	2013	Triche et al.	noob	9	7	4	1	four replicates mixed	probe-bias M-values_2	1	Raw	y		4.25	averaged Type I and II, averaged samples
Low-level processing of Illumina Infinium DNA Methylation BeadArrays	PMID: 23476028	2013	Triche et al.	noob	9	7	4	1	four replicates mixed	probe-bias M-values_2	1	q5	y		3.8125	averaged Type I and II, averaged samples
Low-level processing of Illumina Infinium DNA Methylation BeadArrays	PMID: 23476028	2013	Triche et al.	noob	9	7	4	1	four replicates mixed	probe-bias M-values_2	1	normexp	y		4.79125	averaged Type I and II, averaged samples
Low-level processing of Illumina Infinium DNA Methylation BeadArrays	PMID: 23476028	2013	Triche et al.	noob	9	7	4	1	four replicates mixed	probe-bias M-values_2	1	dfcm	y		3.41625	averaged Type I and II, averaged samples
Low-level processing of Illumina Infinium DNA Methylation BeadArrays	PMID: 23476028	2013	Triche et al.	noob	9	7	4	1	four replicates mixed	probe-bias M-values_2	1	doob	y		3.60375	averaged Type I and II, averaged samples
Low-level processing of Illumina Infinium DNA Methylation BeadArrays	PMID: 23476028	2013	Triche et al.	noob	9	7	4	1	four replicates mixed	probe-bias M-values_2	1	noob	y		3.5	averaged Type I and II, averaged samples
Low-level processing of Illumina Infinium DNA Methylation BeadArrays	PMID: 23476028	2013	Triche et al.	noob	9	7	4	1	four replicates mixed	probe-bias M-values_2	1	goob	y		4.375	averaged Type I and II, averaged samples
Low-level processing of Illumina Infinium DNA Methylation BeadArrays	PMID: 23476028	2013	Triche et al.	noob	9	7	4	1	AML	F statistic	1	Raw	y		2.33	one figure skipped, because authors say, that the methods perform equally
Low-level processing of Illumina Infinium DNA Methylation BeadArrays	PMID: 23476028	2013	Triche et al.	noob	9	7	4	1	AML	F statistic	1	q5	y		5.5	one figure skipped, because authors say, that the methods perform equally
Low-level processing of Illumina Infinium DNA Methylation BeadArrays	PMID: 23476028	2013	Triche et al.	noob	9	7	4	1	AML	F statistic	1	lumi3		lumi	7	one figure skipped, because authors say, that the methods perform equally
Low-level processing of Illumina Infinium DNA Methylation BeadArrays	PMID: 23476028	2013	Triche et al.	noob	9	7	4	1	AML	F statistic	1	normexp	y		5.5	one figure skipped, because authors say, that the methods perform equally
Low-level processing of Illumina Infinium DNA Methylation BeadArrays	PMID: 23476028	2013	Triche et al.	noob	9	7	4	1	AML	F statistic	1	doob	y		2.33	one figure skipped, because authors say, that the methods perform equally
Low-level processing of Illumina Infinium DNA Methylation BeadArrays	PMID: 23476028	2013	Triche et al.	noob	9	7	4	1	AML	F statistic	1	noob	y		1	one figure skipped, because authors say, that the methods perform equally
Low-level processing of Illumina Infinium DNA Methylation BeadArrays	PMID: 23476028	2013	Triche et al.	noob	9	7	4	1	AML	F statistic	1	goob	y		2.33	one figure skipped, because authors say, that the methods perform equally
Low-level processing of Illumina Infinium DNA Methylation BeadArrays	PMID: 23476028	2013	Triche et al.	noob	9	7	4	1	four replicates mixed	probe-bias ß-values	1	Raw	y		4.75	averaged Type I and II, averaged samples
Low-level processing of Illumina Infinium DNA Methylation BeadArrays	PMID: 23476028	2013	Triche et al.	noob	9	7	4	1	four replicates mixed	probe-bias ß-values	1	q5	y		3.33	averaged Type I and II, averaged samples
Low-level processing of Illumina Infinium DNA Methylation BeadArrays	PMID: 23476028	2013	Triche et al.	noob	9	7	4	1	four replicates mixed	probe-bias ß-values	1	normexp	y		2.771	averaged Type I and II, averaged samples
Low-level processing of Illumina Infinium DNA Methylation BeadArrays	PMID: 23476028	2013	Triche et al.	noob	9	7	4	1	four replicates mixed	probe-bias ß-values	1	dfcm	y		3.02	averaged Type I and II, averaged samples
Low-level processing of Illumina Infinium DNA Methylation BeadArrays	PMID: 23476028	2013	Triche et al.	noob	9	7	4	1	four replicates mixed	probe-bias ß-values	1	doob	y		3.7	averaged Type I and II, averaged samples
Low-level processing of Illumina Infinium DNA Methylation BeadArrays	PMID: 23476028	2013	Triche et al.	noob	9	7	4	1	four replicates mixed	probe-bias ß-values	1	noob	y		2.771	averaged Type I and II, averaged samples
Low-level processing of Illumina Infinium DNA Methylation BeadArrays	PMID: 23476028	2013	Triche et al.	noob	9	7	4	1	four replicates mixed	probe-bias ß-values	1	goob	y		2.52	averaged Type I and II, averaged samples
Low-level processing of Illumina Infinium DNA Methylation BeadArrays	PMID: 23476028	2013	Triche et al.	noob	9	7	4	1	four replicates mixed	probe-bias ß-values_1	1	Raw	y		4	averaged Type I and II, averaged samples
Low-level processing of Illumina Infinium DNA Methylation BeadArrays	PMID: 23476028	2013	Triche et al.	noob	9	7	4	1	four replicates mixed	probe-bias ß-values_1	1	q5	y		3.75	averaged Type I and II, averaged samples
Low-level processing of Illumina Infinium DNA Methylation BeadArrays	PMID: 23476028	2013	Triche et al.	noob	9	7	4	1	four replicates mixed	probe-bias ß-values_1	1	normexp	y		5.125	averaged Type I and II, averaged samples
Low-level processing of Illumina Infinium DNA Methylation BeadArrays	PMID: 23476028	2013	Triche et al.	noob	9	7	4	1	four replicates mixed	probe-bias ß-values_1	1	dfcm	y		4.3125	averaged Type I and II, averaged samples
Low-level processing of Illumina Infinium DNA Methylation BeadArrays	PMID: 23476028	2013	Triche et al.	noob	9	7	4	1	four replicates mixed	probe-bias ß-values_1	1	doob	y		2.6875	averaged Type I and II, averaged samples
Low-level processing of Illumina Infinium DNA Methylation BeadArrays	PMID: 23476028	2013	Triche et al.	noob	9	7	4	1	four replicates mixed	probe-bias ß-values_1	1	noob	y		3.5	averaged Type I and II, averaged samples
Low-level processing of Illumina Infinium DNA Methylation BeadArrays	PMID: 23476028	2013	Triche et al.	noob	9	7	4	1	four replicates mixed	probe-bias ß-values_1	1	goob	y		4.625	averaged Type I and II, averaged samples
Low-level processing of Illumina Infinium DNA Methylation BeadArrays	PMID: 23476028	2013	Triche et al.	noob	9	7	4	1	four replicates mixed	probe-bias ß-values_2	1	Raw	y		4	averaged Type I and II, averaged samples
Low-level processing of Illumina Infinium DNA Methylation BeadArrays	PMID: 23476028	2013	Triche et al.	noob	9	7	4	1	four replicates mixed	probe-bias ß-values_2	1	q5	y		3.625	averaged Type I and II, averaged samples
Low-level processing of Illumina Infinium DNA Methylation BeadArrays	PMID: 23476028	2013	Triche et al.	noob	9	7	4	1	four replicates mixed	probe-bias ß-values_2	1	normexp	y		4.3125	averaged Type I and II, averaged samples
Low-level processing of Illumina Infinium DNA Methylation BeadArrays	PMID: 23476028	2013	Triche et al.	noob	9	7	4	1	four replicates mixed	probe-bias ß-values_2	1	dfcm	y		3.6875	averaged Type I and II, averaged samples
Low-level processing of Illumina Infinium DNA Methylation BeadArrays	PMID: 23476028	2013	Triche et al.	noob	9	7	4	1	four replicates mixed	probe-bias ß-values_2	1	doob	y		3.4375	averaged Type I and II, averaged samples
Low-level processing of Illumina Infinium DNA Methylation BeadArrays	PMID: 23476028	2013	Triche et al.	noob	9	7	4	1	four replicates mixed	probe-bias ß-values_2	1	noob	y		4	averaged Type I and II, averaged samples
Low-level processing of Illumina Infinium DNA Methylation BeadArrays	PMID: 23476028	2013	Triche et al.	noob	9	7	4	1	four replicates mixed	probe-bias ß-values_2	1	goob	y		4.8125	averaged Type I and II, averaged samples
Low-level processing of Illumina Infinium DNA Methylation BeadArrays	PMID: 23476028	2013	Triche et al.	noob	9	8	4	1	hapmap samples	probe-level SD	1	Raw	y		1	Only total figure
Low-level processing of Illumina Infinium DNA Methylation BeadArrays	PMID: 23476028	2013	Triche et al.	noob	9	8	4	1	hapmap samples	probe-level SD	1	q5	y		6	Only total figure
Low-level processing of Illumina Infinium DNA Methylation BeadArrays	PMID: 23476028	2013	Triche et al.	noob	9	8	4	1	hapmap samples	probe-level SD	1	lumi	y		8	Only total figure
Low-level processing of Illumina Infinium DNA Methylation BeadArrays	PMID: 23476028	2013	Triche et al.	noob	9	8	4	1	hapmap samples	probe-level SD	1	normexp	y		7	Only total figure
Low-level processing of Illumina Infinium DNA Methylation BeadArrays	PMID: 23476028	2013	Triche et al.	noob	9	8	4	1	hapmap samples	probe-level SD	1	dfcm	y		4.5	Only total figure
Low-level processing of Illumina Infinium DNA Methylation BeadArrays	PMID: 23476028	2013	Triche et al.	noob	9	8	4	1	hapmap samples	probe-level SD	1	doob	y		4.5	Only total figure
Low-level processing of Illumina Infinium DNA Methylation BeadArrays	PMID: 23476028	2013	Triche et al.	noob	9	8	4	1	hapmap samples	probe-level SD	1	noob	y		3	Only total figure
Low-level processing of Illumina Infinium DNA Methylation BeadArrays	PMID: 23476028	2013	Triche et al.	noob	9	8	4	1	hapmap samples	probe-level SD	1	goob	y		2	Only total figure
Low-level processing of Illumina Infinium DNA Methylation BeadArrays	PMID: 23476028	2013	Triche et al.	noob	9	7	4	1	AML	probe-level SD	1	Raw	y		2	Average of total figures
Low-level processing of Illumina Infinium DNA Methylation BeadArrays	PMID: 23476028	2013	Triche et al.	noob	9	7	4	1	AML	probe-level SD	1	q5	y		6.5	Average of total figures
Low-level processing of Illumina Infinium DNA Methylation BeadArrays	PMID: 23476028	2013	Triche et al.	noob	9	7	4	1	AML	probe-level SD	1	lumi	y		6.5	Average of total figures
Low-level processing of Illumina Infinium DNA Methylation BeadArrays	PMID: 23476028	2013	Triche et al.	noob	9	7	4	1	AML	probe-level SD	1	normexp	y		4.5	Average of total figures
Low-level processing of Illumina Infinium DNA Methylation BeadArrays	PMID: 23476028	2013	Triche et al.	noob	9	7	4	1	AML	probe-level SD	1	doob	y		3	Average of total figures
Low-level processing of Illumina Infinium DNA Methylation BeadArrays	PMID: 23476028	2013	Triche et al.	noob	9	7	4	1	AML	probe-level SD	1	noob	y		2	Average of total figures
Low-level processing of Illumina Infinium DNA Methylation BeadArrays	PMID: 23476028	2013	Triche et al.	noob	9	7	4	1	AML	probe-level SD	1	goob	y		3.5	Average of total figures
Considerations for normalization of DNA methylation data by Illumina 450K BeadChip assay in population studies	PMID: 23959097	2013	Yousefi et al.	ASMN	7	5	1	1	pair of replicates	% Change in Root-MSE	1	ASMN	y		1
Considerations for normalization of DNA methylation data by Illumina 450K BeadChip assay in population studies	PMID: 23959097	2013	Yousefi et al.	ASMN	7	5	1	1	pair of replicates	% Change in Root-MSE	1	IFSN	y		2
Considerations for normalization of DNA methylation data by Illumina 450K BeadChip assay in population studies	PMID: 23959097	2013	Yousefi et al.	ASMN	7	5	1	1	pair of replicates	% Change in Root-MSE	1	Lumi-smooth		lumi	3
Considerations for normalization of DNA methylation data by Illumina 450K BeadChip assay in population studies	PMID: 23959097	2013	Yousefi et al.	ASMN	7	5	1	1	pair of replicates	% Change in Root-MSE	1	ASMN+BMIQ	y		4
Considerations for normalization of DNA methylation data by Illumina 450K BeadChip assay in population studies	PMID: 23959097	2013	Yousefi et al.	ASMN	7	5	1	1	pair of replicates	% Change in Root-MSE	1	Lumi-smooth+BMIQ		lumi+BMIQ	5
Considerations for normalization of DNA methylation data by Illumina 450K BeadChip assay in population studies	PMID: 23959097	2013	Yousefi et al.	ASMN	7	4	1	1	pair of replicates	mean sample ß	1	Raw	y		3
Considerations for normalization of DNA methylation data by Illumina 450K BeadChip assay in population studies	PMID: 23959097	2013	Yousefi et al.	ASMN	7	4	1	1	pair of replicates	mean sample ß	1	Lumi-smooth		lumi	4
Considerations for normalization of DNA methylation data by Illumina 450K BeadChip assay in population studies	PMID: 23959097	2013	Yousefi et al.	ASMN	7	4	1	1	pair of replicates	mean sample ß	1	worst_sample	y		2
Considerations for normalization of DNA methylation data by Illumina 450K BeadChip assay in population studies	PMID: 23959097	2013	Yousefi et al.	ASMN	7	4	1	1	pair of replicates	mean sample ß	1	ASMN	y		1
Considerations for normalization of DNA methylation data by Illumina 450K BeadChip assay in population studies	PMID: 23959097	2013	Yousefi et al.	ASMN	7	6	1	1	pair of replicates	Percent Batch associated CpGs	1	ASMN	y		4.5
Considerations for normalization of DNA methylation data by Illumina 450K BeadChip assay in population studies	PMID: 23959097	2013	Yousefi et al.	ASMN	7	6	1	1	pair of replicates	Percent Batch associated CpGs	1	IFSN	y		4.5
Considerations for normalization of DNA methylation data by Illumina 450K BeadChip assay in population studies	PMID: 23959097	2013	Yousefi et al.	ASMN	7	6	1	1	pair of replicates	Percent Batch associated CpGs	1	Lumi-smooth		lumi	2
Considerations for normalization of DNA methylation data by Illumina 450K BeadChip assay in population studies	PMID: 23959097	2013	Yousefi et al.	ASMN	7	6	1	1	pair of replicates	Percent Batch associated CpGs	1	Raw	y		6
Considerations for normalization of DNA methylation data by Illumina 450K BeadChip assay in population studies	PMID: 23959097	2013	Yousefi et al.	ASMN	7	6	1	1	pair of replicates	Percent Batch associated CpGs	1	ASMN+BMIQ	y		3
Considerations for normalization of DNA methylation data by Illumina 450K BeadChip assay in population studies	PMID: 23959097	2013	Yousefi et al.	ASMN	7	6	1	1	pair of replicates	Percent Batch associated CpGs	1	Lumi-smooth+BMIQ		lumi+BMIQ	1
Considerations for normalization of DNA methylation data by Illumina 450K BeadChip assay in population studies	PMID: 23959097	2013	Yousefi et al.	ASMN	7	6	1	1	pair of replicates	Mean SD, Inf	1	ASMN	y		2.165	average of two samples
Considerations for normalization of DNA methylation data by Illumina 450K BeadChip assay in population studies	PMID: 23959097	2013	Yousefi et al.	ASMN	7	6	1	1	pair of replicates	Mean SD, Inf	1	IFSN	y		2.665	average of two samples
Considerations for normalization of DNA methylation data by Illumina 450K BeadChip assay in population studies	PMID: 23959097	2013	Yousefi et al.	ASMN	7	6	1	1	pair of replicates	Mean SD, Inf	1	Lumi-smooth		lumi	2.75	average of two samples
Considerations for normalization of DNA methylation data by Illumina 450K BeadChip assay in population studies	PMID: 23959097	2013	Yousefi et al.	ASMN	7	6	1	1	pair of replicates	Mean SD, Inf	1	Raw	y		5.5	average of two samples
Considerations for normalization of DNA methylation data by Illumina 450K BeadChip assay in population studies	PMID: 23959097	2013	Yousefi et al.	ASMN	7	6	1	1	pair of replicates	Mean SD, Inf	1	ASMN+BMIQ	y		3.165	average of two samples
Considerations for normalization of DNA methylation data by Illumina 450K BeadChip assay in population studies	PMID: 23959097	2013	Yousefi et al.	ASMN	7	6	1	1	pair of replicates	Mean SD, Inf	1	Lumi-smooth+BMIQ		lumi+BMIQ	3.75	average of two samples
Considerations for normalization of DNA methylation data by Illumina 450K BeadChip assay in population studies	PMID: 23959097	2013	Yousefi et al.	ASMN	7	6	1	1	pair of replicates	Mean CV,Inf	1	ASMN	y		1.5	average of two samples
Considerations for normalization of DNA methylation data by Illumina 450K BeadChip assay in population studies	PMID: 23959097	2013	Yousefi et al.	ASMN	7	6	1	1	pair of replicates	Mean CV,Inf	1	IFSN	y		2.5	average of two samples
Considerations for normalization of DNA methylation data by Illumina 450K BeadChip assay in population studies	PMID: 23959097	2013	Yousefi et al.	ASMN	7	6	1	1	pair of replicates	Mean CV,Inf	1	Lumi-smooth		lumi	3.75	average of two samples
Considerations for normalization of DNA methylation data by Illumina 450K BeadChip assay in population studies	PMID: 23959097	2013	Yousefi et al.	ASMN	7	6	1	1	pair of replicates	Mean CV,Inf	1	Raw	y		2.5	average of two samples
Considerations for normalization of DNA methylation data by Illumina 450K BeadChip assay in population studies	PMID: 23959097	2013	Yousefi et al.	ASMN	7	6	1	1	pair of replicates	Mean CV,Inf	1	ASMN+BMIQ	y		5.5	average of two samples
Considerations for normalization of DNA methylation data by Illumina 450K BeadChip assay in population studies	PMID: 23959097	2013	Yousefi et al.	ASMN	7	6	1	1	pair of replicates	Mean CV,Inf	1	Lumi-smooth+BMIQ		lumi+BMIQ	5.25	average of two samples
